# Supplementary material for: Lipotype acquisition during neural development is not recapitulated in stem cell–derived neurons
Source: Life Sci Alliance. 2024 Feb 28;7(5):e202402622. doi: 10.26508/lsa.202402622 (PMC10902711; doi:10.26508/lsa.202402622)
Supplement: Supplemental Data 1. — Lipidomic data. Excel (.xlsx) file with mol% abundance of lipid molecules across all samples. [file LSA-2024-02622_Supplemental_Data_1.xlsx]

## Sheet: data
Lipid_molecule ↓ \ Experiment →	In vitro	In vitro	In vitro	In vitro	In vitro	In vitro	In vitro	In vitro	In vitro	In vitro	In vitro	In vitro	In vitro	In vitro	In vitro	In vitro	In vivo	In vivo	In vivo	In vivo	In vivo	In vivo	In vivo	In vivo	In vivo	In vivo	In vivo	In vivo	In vivo	In vivo	In vivo	In vivo	In vivo	In vivo	In vivo	In vivo	In vivo	In vivo	In vivo	In vivo	In vivo	In vivo	In vivo	In vivo	In vivo	In vivo	In vivo	In vivo	In vivo
Lipid_molecule ↓ \ Sample (timepoint_replicate) →	d0_1	d4_1	d8_1	d12_1	d0_2	d4_2	d8_2	d12_2	d0_3	d4_3	d8_3	d12_3	d0_4	d4_4	d8_4	d12_4	E10.5_brain_1	E10.5_embryo_1	E15.5_hemisphere_1	E15.5_rest_1	P2_hemisphere_1	P2_rest_1	P21_hemisphere_1	P21_rest_1	E10.5_brain_2	E10.5_embryo_2	E15.5_hemisphere_2	E15.5_rest_2	P2_hemisphere_2	P2_rest_2	P21_hemisphere_2	P21_rest_2	E10.5_brain_3	E10.5_embryo_3	E15.5_hemisphere_3	E15.5_rest_3	P2_hemisphere_3	P2_rest_3	P21_hemisphere_3	P21_rest_3	E10.5_brain_4	E10.5_embryo_4	E15.5_hemisphere_4	E15.5_rest_4	P2_hemisphere_4	P2_rest_4	P21_hemisphere_4	P21_rest_4	E10.5_brain_5
ACar 16:0																	0.00425596	0.00614362	0.00820349	0.00298687	0.00284476	0.00129887	0.00177032	0.00191211	0.00329724	0.00615979	0.00847436	0.00476868	0.00186257	0.00127203	0.00215223	0.00281696	0.00352046	0.0075424	0.00763412	0.00333893	0.00246181	0.00191192	0.00211665	0.00302608	0.00441949	0.00733101	0.00708587	0.00421845	0.00175595	0.00215337	0.00206087	0.00275658	0.00268462
ACar 16:1																	0.00217763	0.00209161	0.00209952	0.00106585	0.00031599	0.000465698	0.000311173	0.000328747	0.00142497	0.00200993	0.00223509	0.00195841	0.00032632	0.000259051	0.000278825	0.000322877	0.00124924	0.00249131	0.00247261	0.00101111	0.000366011	0.000357066	0.000306022	0.000415502	0.00176756	0.00235783	0.00215806	0.00140807	0.000465984	0.000277117	0.000684905	0.000316356	0.00112473
ACar 18:0	0.000522158	0.0015862	0.00153471	0.000318273	0.000290227	0.0028375	0.00116353	0.000408193	0.000391199	0.00220363	0.00081518	7.49439e-05	0.00234712	0.00619841	0.000797758	0.000414436	0.00296688	0.00183632	0.00314705	0.00125077	0.00127088	0.000730463	0.000784976	0.00102244	0.00184779	0.00206584	0.00549273	0.00134706	0.000805241	0.000579434	0.0010749	0.0011837	0.00340978	0.00209553	0.00213531	0.00112752	0.00135314	0.000661555	0.00126282	0.00161502	0.00200226	0.00194007	0.00238887	0.00145293	0.000744518	0.000974444	0.00114183	0.00137171	0.00258857
ACar 18:1																	0.00860319	0.00773451	0.00812627	0.00340083	0.000956369	0.00121614	0.000916955	0.00124946	0.00670439	0.00928819	0.00521462	0.0034966	0.00077281	0.0010026	0.00119241	0.00200231	0.00498799	0.0113817	0.00427812	0.00195097	0.000698587	0.000702041	0.00153897	0.00255276	0.00762719	0.0105927	0.00511978	0.00306683	0.000796428	0.000483053	0.00174647	0.00187455	0.00676031
CE 14:0	0.0608961	0.390522	0.260836	0.0137311	0.199793	0.205408	0.152644	0.0323012	0.00528469	0.591529	0.546469	0.268382	0.00885293	0.341526	0.269776	0.0197914	0.105893	0.0859301	0.604465	0.0169949	0.939638	0.061341	0.15013	0.0105598	0.506023	0.287866	0.0793525	0.261119	0.186593	0.191769	0.164413	0.118648	0.328248	0.448098	0.11607	0.268148	0.128684	0.103471	0.0496622	0.0176879	0.463009	0.13635	0.127573	0.13714	0.0860558	0.115562	0.0362429	0.00454216	0.137898
CE 15:0	0.00986081		0.0326278		0.0441999	0.0194307				0.0126182	0.0851798		0.0336108	0.0423609	0.0381563			0.0648661	0.0072516	0.00619415				0.00330065		0.0121514	0.0462413	0.00632981				0.0684971		0.0066555		0.0741597				0.0184177		0.0168052	0.0150843					0.00398746
CE 16:0	0.578492	0.940065	0.995006		0.998057	0.601399	0.4303	0.11163	0.230942	1.83822	3.30632	1.80235	0.13166	1.12314	1.57871	0.216361	0.127748	0.417717	0.016993						0.0504733	0.196115	0.040574	0.023096					0.0598668	0.141255	0.0101228	0.265007					0.181063	0.101853	0.0994337	0.0211856					0.243292
CE 16:1	0.461907	0.347585	0.386548	0.0220436	0.631568	0.175796	0.243729	0.0983361	0.140296	1.15949	1.75054	1.14814	0.0699329	0.523471	0.666565	0.116678	0.110664	0.160362	0.075513	0.00407109	0.041963	0.0375528	0.0122968		0.099172	0.114259	0.0520265	0.0599172	0.0219994	0.0432228	0.00887882	0.00534764	0.0729607	0.122692	0.0177905	0.273929	0.0269048	0.024192	0.0296329	0.0430598	0.209566	0.120029	0.131976	0.0393652	0.0417372	0.0600836	0.0621608	0.00987951	0.262207
CE 17:0	0.0246994	0.068086	0.046161		0.0662614	0.0168412			0.00841838	0.0754859	0.27068		0.00735539	0.0318484	0.0975269
CE 17:1	0.0224569	0.123136	0.0881573		0.113707	0.0514085	0.0204867		0.0137079	0.351447	0.405392		0.00741139	0.109487	0.182919
CE 18:0	0.442613	0.841539	0.767006	0.0122139	0.480687	1.12607	0.656335	0.0845832	0.179912	1.47387	2.82787	1.07913	0.0963136	1.40882	1.36744	0.172459	0.0643899	0.283105							0.0911955	0.103564		0.0103545					0.0627271	0.0503466		0.075748					0.0875309	0.100137		0.00542413					0.260737
CE 18:1	3.35043	6.25169	7.52988	0.448551	4.83899	4.48769	5.99685	0.857773	1.48347	13.1782	23.4634	9.93598	0.798084	7.05321	10.4793	1.4385	0.628264	1.48047	0.259373	0.0289701		0.00751991	0.00446023	0.00520278	0.645912	1.0011	0.236475	0.0482036		0.010691	0.00437143	0.00382067	0.608569	1.03554	0.0592945	0.579792		0.00542416	0.00775471	0.00687382	0.708877	0.873447	0.244925	0.0318238			0.226141	0.00303737	1.28733
CE 18:2	0.529834	0.279823	0.234897		0.649734	0.0941055	0.155424	0.0196479	0.16592	0.78899	0.991912	0.533533	0.0314238	0.526712	0.310723	0.0362649	1.03039	1.97858	0.0674152	0.0190157			0.00618709	0.00641558	0.888952	0.978981	0.106139	0.0156134			0.00503245	0.018637	0.519713	0.901451	0.0275457	0.231324			0.00382375	0.00986152	0.829152	0.79359	0.0877973	0.0136413			1.52829	0.00804398	1.72494
CE 18:3																	0.012403	0.0231918							0.0278926	0.0172989								0.00518805							0.0163623	0.0192969							0.00489038
CE 19:0	0.024322	0.0608652	0.032912		0.0175085	0.0813994			0.0172018	0.053801	0.0723762		0.0363696	0.134768	0.0286599			0.0316378																0.00846771								0.00533259
CE 19:1	0.0673982	0.626227	0.542514	0.00780616	0.0973326	0.456876	0.449013	0.00614337	0.0535875	0.504325	0.550238	0.130391	0.0852962	0.393642	0.330275	0.0250427	0.0210961	0.0612519							0.00708817	0.0172718							0.0231054	0.0462021							0.00797343	0.0160113							0.0247073
CE 20:0	0.0288558	0.0648871	0.0501094		0.0325156	0.0968107	0.0758971		0.00893688	0.0852935	0.377167		0.0472278	0.138221	0.168753
CE 20:1	0.111812	0.636802	0.740648	0.0150714	0.225158	0.75613	0.816088	0.0632626	0.118696	1.00117	1.58413	0.43504	0.053531	0.559885	0.907146	0.102839	0.00935319	0.0140344								0.00924173							0.0084085	0.0323264							0.00775844	0.00619695							0.00564029
CE 20:2	0.0478523	0.173523	0.232507		0.113078	0.0645542	0.20842	0.0206205	0.00790093	0.21731	0.559383	0.131135		0.112101	0.151365	0.0322893		0.0850403								0.0308218								0.0112475								0.0104151
CE 20:3	0.715839	0.267026	0.248544	0.00628571	0.597119	0.181669	0.139533	0.0160805	0.129479	0.631076	1.27225	0.413451	0.0134233	0.380932	0.334641	0.0333251	0.0227054	0.149695							0.0259488	0.0504638								0.0176215							0.0743729	0.0191387							0.0904679
CE 20:4	0.844945	0.18398	0.142935		0.752493	0.111578	0.0900973		0.190351	0.586151	0.945533		0.00710343	0.498009	0.207539		0.123108	0.342064	0.031345	0.00909705	0.00916033	0.0209707	0.0100159		0.1155	0.186598	0.0497751	0.00617954		0.0205272			0.0575738	0.122218	0.014858	0.154912	0.0130244	0.0170758	0.00543412		0.100916	0.0427376	0.0459343	0.0174627	0.00504706	0.0246854	0.848938		0.312625
CE 20:5		0.00947036	0.0221939	0.00850245			0.014789			0.0842431	0.271735	0.0261033		0.0504158	0.0226612	0.0050709
CE 21:2		0.0408213	0.0603511			0.00806845	0.0444669			0.0341127	0.0561379			0.0169226	0.0289104
CE 22:0							0.00988824				0.138945				0.0083027
CE 22:1	0.0305926	0.0239008	0.0957413	0.00588921	0.0168705	0.0273864	0.031017	0.00455406	0.00653304	0.0539186	0.378571	0.121313	0.00606735	0.0334111	0.0433289	0.00573117
CE 22:2			0.00752292								0.0475457				0.0115992
CE 22:3	0.010398	0.00848303	0.0329585		0.0196826	0.0221212	0.0103382		0.00598781	0.0217282	0.199064		0.00936807	0.0177105	0.00774507
CE 22:4	0.293232	0.0808264	0.141426	0.00682434	0.177025	0.0932596	0.0825337	0.00473891	0.019702	0.186366	0.462352	0.0660723	0.00937475	0.0657786	0.178253	0.00570044
CE 22:5	0.494538	0.592495	0.576853		0.406289	0.677228	0.450754	0.0140729	0.102811	0.929834	1.60564	0.465169	0.0138021	0.680832	0.688202	0.0260663
CE 22:6	0.323936	0.515291	0.440942	0.0061087	0.386674	0.421419	0.355096	0.024093	0.109717	0.660922	1.21177	0.278135		0.466653	0.392434	0.0246757	0.0172938																0.00897241								0.00671364								0.00759708
Cer 16:0;2/16:1																				1.89094e-05								0.000118018																4.62887e-05
Cer 16:1;2/16:0	0.00220275	0.0037609	0.00279472	0.000376927	0.00437047	0.00365015	0.00384622	0.000968522	0.00269346	0.00236481	0.00100348	0.000364476	0.00323642	0.00163083	0.0024568	0.00196625
Cer 16:1;2/18:0	0.00316007	0.00409656	0.00166409	0.00138928	0.00241364	0.00449618	0.0024372	0.00138667	0.00286079	0.00258406	0.000600555	0.000445385	0.00329556	0.0031494	0.00168295	0.00914033	0.000520568	0.000906974	0.0010502	0.000617166	0.00138485	0.000756532	0.000566435	0.000359814	0.000214999	0.000484861	0.00147693	0.000895463	0.00102425	0.00100257	0.000538742	0.000259745	0.000570576	0.000769386	0.000994879	0.00433236	0.00169049	0.000831228	0.000375899	0.000487009	0.00101035	7.66955e-05		0.000554528	0.000685259	0.000773358	0.000311449	0.000122716
Cer 18:0;2/18:0	0.00258705	0.0203403	0.00332154		0.00218668	0.0307398	0.00385122	0.00290353	0.000605597	0.0108116	0.00134948	0.000532556	0.00227905	0.0305789	0.00363599	0.00248469
Cer 18:0;2/18:1	0.00270679	0.0067412	0.00465304	0.00395924	0.00188437	0.00962404	0.00487838	0.00353537	0.00189915	0.00597207	0.00490293	0.00309537	0.00389033	0.00624544	0.00500035	0.0036953
Cer 18:0;2/22:1	0.000929567	0.00167768	0.000921861	6.00141e-05	0.00100906	0.0199436	0.00137701	0.000637407	8.10406e-05	0.0010486	0.000752218	0.000356754	0.000729883	0.00184884	0.000932157	0.00043181
Cer 18:1;2/14:0	0.00331828	0.0108682	0.00482401	0.000415538	0.00574319	0.0111927	0.00674104	0.00311909	0.00506243	0.00687855	0.00265101	0.00127982	0.00459408	0.00709981	0.00492894	0.000974122				9.12524e-05								0.000347541																0.000104066
Cer 18:1;2/16:0	0.392007	0.933104	0.637478	0.268158	0.389032	0.832663	0.713797	0.492501	0.475376	0.593946	0.382484	0.427659	0.512438	0.599346	0.620449	0.404827	0.148875	0.157167	0.129485	0.0867405	0.0360474	0.0391486	0.0056037	0.00403567	0.139857	0.151249	0.130996	0.0775585	0.0474996	0.0400401	0.00554628	0.00289147	0.141316	0.161237	0.138305	0.0671187	0.0409677	0.0351004	0.00470764	0.00344467	0.139262	0.16	0.108485	0.0563175	0.0356614	0.0330454	0.00564457	0.00330135	0.134106
Cer 18:1;2/16:0;1	0.00337334	0.00487186	0.0019873	0.000724487	0.00763117	0.00439634	0.00162625	0.00190996	0.00332514	0.00272822	0.000944866	0.000525867	0.00324169	0.00389743	0.000726009	0.0018006
Cer 18:1;2/16:1	0.00342568	0.00486002	0.00222712	0.000568524	0.00308585	0.00464225	0.00251665	0.00278007	0.00328062	0.00329101	0.00121744	0.0020001	0.00269281	0.00299917	0.00175001	0.00143051	0.00080366	0.00114542	0.000595348	0.000885983	0.000581457	0.000583745			0.000581364	0.00043993	0.000929804	0.000849449	0.000460567	0.000429278			0.000484734	0.000476553	0.00059677	0.00124432	0.00037195	0.00026237			0.000815435	0.000465554	0.000615216	0.000570907	0.000275912	0.000277439			0.000385882
Cer 18:1;2/16:1;1		0.000187415								0.000210226				0.000321264
Cer 18:1;2/18:0	0.0863265	0.170925	0.0558554	0.202368	0.0564025	0.193473	0.0629532	0.156476	0.0721102	0.105572	0.0241198	0.0491528	0.075669	0.183522	0.0569211	0.140914	0.0209151	0.0126718	0.165183	0.248717	0.318156	0.481404	0.466887	0.271404	0.017701	0.0118839	0.186746	0.240131	0.423103	0.454995	0.530387	0.256014	0.0171546	0.0119767	0.231808	0.206379	0.393747	0.468492	0.431028	0.249592	0.0164633	0.0141734	0.157598	0.207614	0.3519	0.406082	0.306471	0.254744	0.0149657
Cer 18:1;2/18:0;1	0.00704217	0.00937304	0.00884474	0.00124615	0.00654037	0.00545572	0.0182368	0.00358257	0.00642239	0.00790883	0.0020964	0.00302526	0.00368521	0.0077532	0.0056852	0.00502806
Cer 18:1;2/18:1																	0.000383421	0.000112781	0.00198278	0.00211577	0.00377998	0.00488677	0.0038046	0.00419722	0.000248121	0.000208867	0.00222492	0.00241688	0.00557427	0.00490465	0.00510747	0.00387234	8.6339e-05	0.000151771	0.00205503	0.00240952	0.00433614	0.00433895	0.00377742	0.0032255	0.000201017	0.000369668	0.00160718	0.00149773	0.00409834	0.00351618	0.0026138	0.00332109	0.000207617
Cer 18:1;2/20:0	0.0414358	0.0989647	0.0157114	0.00258806	0.0322657	0.0878855	0.0195036	0.00807947	0.0458794	0.0478377	0.00635932	0.00253534	0.0655588	0.0886715	0.0149134	0.00859705	0.00163077	0.00156947	0.00316794	0.00354129	0.00188899	0.00837359	0.00705462	0.00844553	0.000772672	0.00187299	0.00394093	0.00349857	0.00595355	0.00745439	0.00798839	0.00791929	0.00164763	0.00183698	0.00396836	0.00303421	0.00372856	0.00712261	0.00738073	0.00850539	0.00030281	0.00282578	0.00284742	0.000792368	0.00358819	0.00680659	0.00543137	0.00874361	0.000776732
Cer 18:1;2/20:0;1	0.000721747	0.000260907	0.000181316	0.00152053	0.000875384	0.00114595	0.000282189	0.00111269	0.000669721	0.00146146	8.85244e-05		0.000498727	0.000948477	0.000459721	0.000666659
Cer 18:1;2/20:1	0.0011856	0.00161652	0.000423327		0.000677243	0.00228065	0.000150883	0.000382269	0.000763006	0.000929646	0.000250984	0.000352697	0.00103306	0.00101597	0.0004342	0.000641377			5.71601e-05	0.000142363	0.000171508	0.000214317	0.000159109	0.00112965			0.000227444	7.22608e-05	0.000191657	0.000284237	0.000792784	0.000866465			0.000143273	7.95364e-05	0.000136978	0.000234768	0.00029153	0.000743113			0.000120565	3.96479e-05	4.79902e-05	0.000163028	6.88397e-05	0.000174873
Cer 18:1;2/22:0	0.0560619	0.135129	0.0320986	0.00968586	0.0554103	0.107953	0.0365201	0.0201259	0.0879849	0.0761343	0.018233	0.0145864	0.09392	0.114573	0.0342377	0.0183255	0.00936994	0.0118068	0.00583106	0.00461444	0.00165482	0.00597075	0.00192176	0.00972215	0.0119685	0.0103682	0.00827399	0.00417589	0.00390785	0.00641824	0.00183081	0.00962773	0.0111346	0.0120475	0.00523364	0.00617354	0.0035165	0.00510216	0.0017589	0.0111927	0.00762382	0.0124587	0.00504229	0.0017326	0.00130005	0.00407544	0.00299783	0.00803895	0.00919787
Cer 18:1;2/22:1																	0.00156646	0.000730612	0.000523385	0.000889974		0.000808343	0.00019149	0.00180606	0.000254149	0.000416263	0.000539901	0.000278701		0.000930854	0.000677411	0.00143086	0.000662061	0.000607141	0.000339839	0.000394454		0.000401767	0.000162816	0.0012657	0.000534709	0.000603664	0.000953374	0.000239642		0.000399607	0.000168024	0.00057843	0.000209043
Cer 18:1;2/24:0	0.0901958	0.219925	0.074342	0.0109627	0.0982376	0.184513	0.0702915	0.0357141	0.188771	0.155157	0.0650851	0.0955312	0.191566	0.229159	0.0759038	0.0446033	0.0237548	0.0335093	0.00932847	0.0041044	0.00142306	0.00453806	0.00147543	0.00891545	0.0234613	0.0296121	0.0124638	0.00469655	0.00304442	0.00508759	0.00233054	0.00792735	0.0224339	0.0346704	0.00700407	0.00942494	0.00318405	0.00431041	0.00231559	0.0084951	0.0210948	0.034913	0.00865595	0.00412677	0.00245586	0.00275051	0.00346367	0.00738297	0.020897
Cer 18:1;2/24:1	0.111392	0.369617	0.267897	0.0623212	0.100219	0.220159	0.311913	0.150985	0.154837	0.240073	0.148345	0.123687	0.15242	0.141905	0.229524	0.150737	0.0526637	0.0567205	0.0269766	0.021633	0.0103546	0.0227139	0.00806935	0.0259957	0.0453851	0.0507387	0.0277082	0.0214306	0.0171257	0.0230449	0.011252	0.0298847	0.0457944	0.066114	0.0250416	0.0224837	0.0160356	0.0180296	0.00657189	0.028257	0.0391153	0.060204	0.0247463	0.0130345	0.0111008	0.0152993	0.00524696	0.0276676	0.0388731
Cer 18:2;2/16:0	0.010057	0.0102292	0.00575401	0.000925085	0.00914527	0.00914928	0.00833234	0.00798941	0.0108303	0.00863371	0.00322996	0.0105857	0.0100381	0.00510395	0.00680555	0.00249105	0.0030391	0.00286992	0.00316922	0.00585236	0.000875921	0.00273387			0.00206945	0.00155892	0.00464658	0.00418147	0.00278862	0.0029101			0.00169332	0.00261981	0.00353051	0.00215262	0.00222862	0.00132107			0.00185231	0.0022367	0.00416757	0.00436236	0.00204201	0.00154073			0.00145773
Cer 18:2;2/18:0																	0.000550579	0.000138164	0.0212684	0.0411222	0.0880003	0.160671	0.0970364	0.0224403	0.000479649	0.00028936	0.0262166	0.0423853	0.148606	0.157176	0.125997	0.0200179	0.000129547	0.000119099	0.0260481	0.0265052	0.117503	0.143516	0.0915544	0.0164435	0.000289468	0.000523761	0.0212019	0.0289495	0.117415	0.125357	0.0571982	0.0185952	0.000228325
Cer 18:2;2/20:0	0.00365633	0.00180772	0.000220714		0.00153487	0.00218734	0.000120738	0.00062436	0.00331719	0.00130849	8.79798e-05	0.000490797	0.00430636	0.00177504	0.00027314	0.000365878			0.000218727	0.00108679	0.000757098	0.00260575	0.000410666	0.000743519			0.000769783	0.000488423	0.0019999	0.00321245	0.00177065	0.000593256			0.000370928	0.000441724	0.00108685	0.00210687	0.000513578	0.000422606			0.000416728	0.000245721	0.000485103	0.00117691	0.000135048	0.000126336
Cer 18:2;2/22:0																	0.00064204	0.000763518	0.000358902	0.00104938	0.000171529	0.00103421	1.90873e-05	4.28856e-05	0.00012814	0.000246041	0.000558457	0.000388958	0.00066681	0.00122074	7.46615e-05	3.72563e-05	0.000356571	0.000455845	0.000190272	0.000563415		0.000454921	7.81e-06	2.43777e-05	0.000244674	0.00040595	0.000879235	0.000223961	0.000306972	0.000253649	4.94e-06		0.000176946
Cer 18:2;2/24:0	0.0051926	0.00840068	0.0052401	0.00143773	0.00494544	0.00613103	0.00433925	0.00671447	0.0087454	0.00914438	0.00359298	0.0152576	0.010975	0.0055312	0.00363988	0.00384713	0.00384335	0.00379216	0.00228648	0.00191486	0.00118849	0.00123134	0.000205282	0.000196018	0.00360756	0.00334163	0.00290026	0.00158411	0.00139197	0.00163975	0.000257333	0.000181155	0.00267727	0.00513648	0.00153147	0.00279657	0.00111126	0.00115646	0.000115169	0.000187897	0.00267436	0.00399227	0.00217295	0.00080266	0.000915579	0.000933297	0.000193626	0.000180923	0.00204516
Cer 20:1;2/18:0	0.00347393	0.00342488	0.00106437	0.0011804	0.00415095	0.00553493	0.00193552	0.00331611	0.00305988	0.00204648	0.00106466	0.00116432	0.00336379	0.00475689	0.00172298	0.00186544	0.000417773	0.000688952	0.000818411	0.000631282	0.000734054	0.00110563	0.0122986	0.018462	0.000319044	0.000363406	0.00070597	0.00054113	0.000672601	0.00188909	0.014219	0.019118	0.000547129	0.000389159	0.0006563	0.000802351	0.00108178	0.00181034	0.0136461	0.0194405	9.85314e-05	0.000369862	0.000883774	0.000465331	0.000705944	0.000933534	0.00969364	0.0195222	0.000594605
Cer 20:1;2/22:0	0.0025952	0.00113222	0.000427009	3.9197e-05	0.00210233	0.00202964	0.000298936	0.000177438	0.00340162	0.0014251	0.000493996	0.000283175	0.00286682	0.00309169	0.00064318	0.000228445
Cer 20:1;2/24:0	0.00222495	0.00109304	0.00145015		0.00790476	0.00267432	0.000231805	0.000911132	0.00330346	0.0015919	0.000733179	0.00176737	0.00187174	0.00278933	0.000180911	0.00124355	0.000166152	0.00047678							0.000216385	0.000607959							0.000238335	0.000265095							0.000307485	0.000187083
Cer 32:0;2		0.000159399				0.00038304								0.000372885
Cer 33:1;2	0.00665293	0.00694437	0.00579547		0.00784263	0.0067209	0.00602474	0.000858182	0.00711635	0.00572437	0.0024745	0.000365399	0.00669425	0.00443785	0.00464163	0.00123866
Cer 34:0;2	0.0184284	0.0881924	0.0244957	0.00255371	0.0182632	0.0802641	0.0358862	0.0105185	0.0173155	0.0379896	0.0213123	0.0076508	0.0340649	0.0784504	0.0228498	0.00965531	0.00419697	0.00530966	0.00101483	0.00138514	0.000390162	0.000129263			0.00355667	0.00683752	0.000848277	0.000320091	0.000197502	0.000358394			0.00328663	0.00591432	0.00025245	0.000530121	0.000270772				0.00155232	0.00511649	0.00175715	0.00123905		0.000181497			0.00322294
Cer 34:0;3		0.000451554				0.000687798				0.000158699				0.000553639
Cer 35:0;2	0.000582472	0.000851651	0.00017683		0.000538698	0.000701104	0.000308138		0.000193342	0.000292339	0.00014354		0.000605021	0.000603994	0.000421567		0.000150063								0.000453363								0.000557561								0.000771357								0.000293396
Cer 36:0;2																	0.000145163		0.000932567	0.00255229	0.00143739	0.0025512	0.000548247	0.0010791	0.000216308		0.000850407	0.0031409	0.000833971	0.0011565	0.0014807	0.00230522	0.000485663		0.00136996	0.00233693	0.00132043	0.00232242	0.000991658	0.000856934			0.0012637	0.00189182	0.00142434	0.00147069	0.00139347	0.00129088	0.000234992
Cer 36:2;2	0.00921938	0.0130893	0.00601756	0.000545123	0.00904699	0.0121349	0.00588975	0.00609972	0.0116454	0.0102389	0.00324072	0.00338675	0.00992901	0.0103249	0.00593062	0.0055248
Cer 37:1;2	0.002481	0.00222316	0.000704554		0.000408753	0.00278069	0.00020369		0.000514882	0.00146799	0.000102797		0.00226432	0.00361361	0.000571234
Cer 38:0;2	0.00159505	0.00972058	0.000496933		0.000826739	0.0151803	0.000424947		0.000211775	0.00423974	0.000109639		0.00449162	0.0171201	0.000166582									0.00019338								0.000548238								0.000412232								0.000236134
Cer 39:1;2	0.0010927	0.00274015			0.00170852	0.00124802			0.00144174	0.000704844			0.00132781	0.00295112
Cer 40:0;2	0.0012719	0.0148764	0.00173283		0.00200459	0.0219238	0.00338378		0.000832467	0.0109447	0.00154748		0.00264998	0.0297286	0.00275247			0.000136943						0.00208601		0.00045347						0.00133134		0.000531991						0.00152475		0.000487336						0.00108959
Cer 40:0;3	0.000191035				0.000547918				0.000252965
Cer 40:2;2	0.00896366	0.0153335	0.00713542		0.00717461	0.0108312	0.00672362	0.004046	0.00836284	0.00886051	0.00292874	0.00223291	0.010913	0.00711422	0.00502046	0.00523831
Cer 41:1;2	0.0104851	0.0126818	0.00515288		0.00995766	0.0110336	0.00322344	0.000392558	0.0118093	0.00819394	0.00287269	0.000641031	0.0121991	0.0104577	0.00454735	0.00244961	0.00164929	0.00206682		0.000425358			0.000174345	0.000762434	0.00185453	0.00125573	0.00102326	0.000202008			0.000676305	0.00152478	0.00132941	0.00198404	0.000238703	0.000261628			0.000326609	0.00153898		0.00140326	0.000185632	0.000262321			0.0011995	0.000464303	0.00113735
Cer 41:2;2	0.00373079	0.00406738	0.00298419		0.00220604	0.00292143	0.00184973		0.00270792	0.00369863	0.00143068		0.00247671	0.0021551	0.00138787
Cer 42:0;2		0.0151782	0.00327604	0.000634152	0.00449294	0.0242585	0.00380961	0.000437549	0.000717507	0.0129115	0.00264508	0.000700025	0.00257641	0.036584	0.00462797	0.000849927	0.000435187	0.000673345						0.000566898	0.00019116	0.000158929						0.000216508	0.000130255	0.000537055						0.000952619	0.0004741	0.00100707						0.000413073	0.000290644
Cer 42:1;3	0.00211446	0.0016534	0.00140669		0.00547447	0.000901699	0.00111034	0.000828146	0.00133921	0.00189765	0.000338543	0.000378538	0.00100978	0.000545473	0.000747601	0.00368968
Cer 43:1;2	0.00265488	0.00140781	0.000773353	0.00084634	0.00383864	0.00311618	0.000224976	0.000433937	0.00131442	0.0013821	0.000123308	0.000356017	0.00118278	0.00191043	0.000522428
Cer 44:1;3	0.00116105	0.000634341	0.00106776		0.00759934	0.000932043	0.00150737	0.00153701	0.000965911	0.000562967	0.000141404	0.000275626	0.000235794	0.000651764	0.000341143	0.00253823
Cer 44:2;2	0.00281047	0.00302913	0.00160486		0.00348504	0.00243001	0.000996326	0.00128156	0.00472831	0.00306086	0.00176845	0.00266059	0.00242107	0.00214923	0.00142628	0.00192708		0.000221573								0.000590961																0.000286944
Cer 44:2;3			0.000580021				0.00256674				0.000152884				0.000333257
Cer 46:1;3	0.00163195	0.000253496	0.000143407	0.00100292	0.00575486	0.000412311		0.000801147		0.000493226	9.21448e-05	0.000406321	0.000165507	0.000154917	0.00043928	0.0018713
Cholesterol	19.1657	15.9762	16.6858	21.3371	17.5915	15.1386	16.8548	23.9143	18.3016	14.5502	11.5639	20.6843	19.1972	16.1694	15.2342	20.9225	21.2875	19.6788	22.8	22.4356	20.4307	24.2658	32.4882	32.742	21.6505	19.9191	22.684	24.9311	21.62	24.0844	31.7534	33.2577	21.5702	20.6449	22.5701	24.1999	21.3385	24.3671	32.9088	33.6299	20.6174	21.5499	22.5183	24.1179	21.1602	24.5596	31.5447	33.8688	20.6165
CL 62:2							0.000819325				6.8165e-05				0.000153268					0.000208054																0.000203113								0.00022542
CL 62:3			0.00109646				0.00127392				7.03472e-05				0.000272234						0.00108771								0.00121431								0.00127398								0.000814233
CL 64:1	0.000240505				8.094e-05				0.000390212				8.2978e-05
CL 64:2		0.000418142				0.000637707				0.000290068
CL 64:3		0.000907321	0.00583728	0.0010919		0.000344517	0.00865781	0.00722658		0.000340937	0.00108956			0.000246874	0.00388652	0.00571297	0.000959105		0.0058465	0.00520807	0.00315701	0.00271845			0.000678021		0.00420968	0.00905795	0.0048787	0.00275223			0.00106525		0.00555286	0.0038845	0.00374773	0.00268269			0.000937598		0.00436803	0.00581005	0.0034711	0.00124129			0.000529033
CL 64:4		0.000113104	0.00243372			7.44151e-05	0.00224268	0.00397291		7.43597e-05	0.000127171	0.000686066		0.000104884	0.00130908	0.00293865	3.87261e-05	0.000725272		0.00395702	0.00680575	0.00213036				0.000922183	0.0020961	0.006424	0.0046361	0.00340185			0.00016268	0.000821889	0.00329219	0.00353256	0.00616021	0.00174065			0.000526948		0.00127203	0.00399033	0.00398518	0.00299049			0.000469592
CL 65:3			0.000248219				0.000134898				0.000164077
CL 65:4			0.000263667				0.000464925								1.24e-06
CL 66:2	0.00217547				0.00106176				0.00320387				0.0014216				0.00120768	0.00329738							2.48536e-05	0.00341569							0.00153291	0.00345932							0.00155175	0.0013354
CL 66:3	0.00163739	0.00355846	0.0139583	0.00261011	0.00107713	0.00477933	0.0155001	0.0158875	0.00239231	0.00299351	0.00145231	0.00264232	0.00202027	0.00452223	0.00626108	0.0154243	0.00212964	0.00380877	0.00662091	0.00848697			0.000252875		0.00271364	0.00690241	0.0110674	0.0167336			0.000479665		0.00329322	0.00522771	0.0146851	0.00878507					0.00396733	0.00272104	0.0110941	0.00978497			0.000623777		0.0023242
CL 66:4	0.000432665	0.00262086	0.0221715	0.00789781	0.00054137	0.00300162	0.0250216	0.0505424	0.00105016	0.00248006	0.00463081	0.0105056	0.000986307	0.00286025	0.0131769	0.0343888	0.00659429	0.00561237	0.0333128	0.0302374	0.0216246	0.020408			0.0055907	0.00899492	0.0288826	0.0436871	0.0153352	0.0183356			0.00776745	0.00697223	0.0318171	0.0254903	0.0247664	0.0206865			0.00525822	0.00632601	0.0270799	0.0342474	0.0201835	0.0165271			0.00864114
CL 66:5			0.00174619	0.00282397	0.000117425		0.00202345	0.00661921	0.000185207				9.23853e-05		0.000976044	0.00684056	0.00218026	0.00381991	0.000886693	0.00384316	0.00505801	0.00314041			0.00226709	0.00605342	0.00348136	0.004611	0.00288287	0.00294114			0.00283364	0.00567577	0.00432075	0.00321676	0.0032548	0.00357512			0.0032665	0.00326837	0.0032555	0.00295095	0.00449175	0.00154427			0.00490052
CL 67:2	0.000472203								0.000232383				0.000333833
CL 67:3		0.000344712	0.000801554			0.000415906	0.000289958							0.000321562	0.000321902
CL 67:4	0.00026197	0.000254178	0.00216289		0.000217974	0.000352695	0.00181928			0.000330971	0.000374887		0.000250543	0.000299804	0.000917684
CL 67:5		0.00010629								0.00013291				9.85452e-05
CL 68:2	0.0206002	0.00522547	0.00361244	0.00191698	0.00990657	0.0064438		0.0163797	0.0160302	0.00351748	0.000201178	0.00469706	0.00854123	0.00498754	0.00323048		0.014518	0.0171507	0.00166103			0.00153071		0.00164273	0.0196347	0.0303407	0.00451708		0.00128397	0.00109334		0.00197345	0.0222598	0.0223776	0.00590574		0.000952698	0.000832609		0.00109509	0.0206774	0.01998	0.00270684		0.00108815	0.00217777		0.00224517	0.0224607
CL 68:3	0.00983979	0.0107056			0.00570261	0.00684069			0.0103349				0.0101901	0.0128736			0.00842335	0.0131579					0.00133032	0.00135051	0.0074708	0.0149085					0.00158667	0.00185872	0.00420298	0.0181792					0.00130189		0.0206389	0.0129513					0.00113384	0.00161378	0.00712626
CL 68:4	0.00964356	0.0152597	0.0701		0.00581422	0.0169044	0.081063	0.0958558	0.00990326	0.0195493	0.0125721	0.00451143	0.0118106	0.016817	0.0484844	0.0591304	0.0132092	0.0101947	0.0871629	0.0677339	0.0402397	0.0380308	0.0028785	0.00264201	0.0289668	0.0321087	0.0763874	0.0874807	0.031683	0.0321672	0.00229082	0.00382622	0.0260356	0.025186	0.0931778	0.0580164	0.0380773	0.0307742	0.00379854	0.00278765	0.027145	0.0103404	0.0769486	0.0739069	0.0335992	0.0301416	0.00236079	0.002368	0.0314824
CL 68:5	0.00368932	0.00424937	0.0139016	0.0282978	0.00205253	0.00429469	0.0133535	0.037978	0.00539709	0.00362545	0.00473127	0.0212349	0.00569731	0.0061176	0.0104324	0.0233012	0.0246481	0.0233023	0.0217364	0.0147408	0.0134035	0.0152639	0.000660677	0.000866001	0.0303216	0.0362762	0.0195601	0.0227543	0.0103682	0.0121697	0.000728269	0.00124512	0.0303538	0.0231661	0.0213626	0.0113778	0.0142816	0.0138591	0.000906361	0.000460372	0.0384854	0.0259976	0.0141342	0.0160327	0.0136414	0.0129712	0.000438893	0.000399871	0.0368777
CL 68:6	0.00033892		0.00217833	0.00389298	0.000568235		0.00164253	0.00392861	0.000779312		0.000587907		0.000457171		0.000819257	0.00236278	0.00921192	0.00980257	0.00222129	0.0034229	0.00280773	0.00167977			0.0126507	0.0197057	0.00274612	0.00268596	0.00244257	0.00237243			0.0106618	0.0141732	0.00245616	0.00239413	0.00185362	9.11942e-05			0.0208989	0.0133644	0.00161247	0.00366735	0.00360211	0.00142311			0.0114674
CL 69:2	0.00467837		0.000241627		0.00129276		0.000273326		0.00173657				0.000270879		0.000156864
CL 69:3	0.00210377	2.10079e-05			0.000872358	0.000408965			0.00196749	0.000368766
CL 69:4	0.00247717	0.00211227	0.00408403	0.000373441	0.000858536	0.00295457	0.00544289	0.00364308	0.00270155	0.00135122	0.000496073	0.00254361	0.00296999	0.00311027	0.00321694	0.00417908
CL 69:5	0.000808061	0.000604838	0.000881756	0.000878116	0.00066139	0.000674091	0.00096281	0.000409461	0.000936653		0.000483094		0.00119174	0.0013425	0.00177231	0.000894995
CL 70:0																					0.00190158	0.00152365		8.51501e-05					0.000529073	0.00223085	0.000632084	0.000111218					0.000716653	0.00067391	0.000136672						0.00253988	0.000815022	0.000315743	7.26831e-05
CL 70:2	0.0143798				0.0075043				0.00151559				0.00125627
CL 70:3	0.0290115	0.0106237			0.0113079	0.000445289			0.0269227	0.00851472			0.0235736					0.0110621																0.0138097								0.0100816
CL 70:4	0.0367727	0.0340889	0.0662007	0.0229589	0.0206514	0.0363699	0.0663736	0.0509551	0.0311293	0.0182752	0.0116502	0.00807268	0.0255648	0.0377989	0.0384748	0.0629463	0.0272161	0.0326256	0.0704557	0.0334929	0.0136014	0.0214666	0.00767513	0.0105183	0.00497466	0.0268699	0.0363179	0.0457396	0.0125194	0.0166122	0.00833671	0.0147667	0.0145581	0.0355352	0.0637279	0.0308208	0.0202144	0.0179061	0.00813227	0.00768079	0.0188701	0.0304979	0.048158	0.0465484	0.01677	0.0155198	0.00603457	0.0091954	0.0146167
CL 70:5	0.0316945	0.0242987	0.0383345	0.0523184	0.0244962	0.0247875	0.0277444	0.0760719	0.0295258	0.0148144	0.0104379	0.03362	0.0325641	0.0292414	0.0277152	0.0457893	0.0499555	0.0431058	0.0447699	0.0264508	0.0224112	0.0177822	0.00478149	0.00501141	0.081183	0.109665	0.0341248	0.0332351	0.0141849	0.0126789	0.00650588	0.00644438	0.0801468	0.0709728	0.0407487	0.0175922	0.0140939	0.0159131	0.00581109	0.00414086	0.0907267	0.0438519	0.0320279	0.0220436	0.0125668	0.0161086	0.00497944	0.00660379	0.0620285
CL 70:6	0.011108	0.00627779	0.00876511	0.0246155	0.00765761	0.00723861	0.00786509	0.0155139	0.00970895	0.00456473	0.0054723	0.0242312	0.00992334	0.00870291	0.00755982	0.0104334	0.047897	0.0470068	0.0110363	0.00607961	0.000105789	0.00106694	0.00336604	0.0035834	0.0624833	0.0800238	0.00927687	0.00465056	0.0066807		0.00468816	0.00255381	0.0614392	0.0579177	0.00991361	0.00434682	0.00244059	0.000632106	0.00421024	0.00188792	0.0796925	0.0470068	0.00794112	0.00740776	0.00118816	0.00341884	0.00291737	0.00360665	0.0713923
CL 70:7	0.00255074	0.00140312	0.00273444	0.00751983	0.00134255	0.000816142	0.00239899	0.00491966	0.00233795	0.000793173	0.000902665	0.010101	0.00194276	0.00101162	0.00127472	0.00249105	0.0136239	0.0183602	0.00807989	0.00893509	0.016172	0.0199419	0.00323605	0.00291738	0.0202684	0.035034	0.00776267	0.0121752	0.00734334	0.0150882	0.00451265	0.00390129	0.016225	0.0201162	0.00729736	0.00765265	0.0133362	0.0142497	0.0040124	0.00183792	0.0191444	0.0218209	0.00488017	0.00903978	0.0103634	0.0161037	0.00271115	0.00191833	0.0225812
CL 71:3	0.00355792				0.00238993				0.000564026				0.000120531
CL 71:4	0.00688547	0.00284003	0.00148726		0.00395607	0.00409202	0.00266581		0.00375671	0.000620159	0.000464558		0.00389633	0.00339319	0.000869039
CL 71:5	0.00462081	0.00322934	0.00262928		0.00468023	0.0031932	0.00164265		0.00549979	0.00188958	0.000289095		0.0067556	0.00354994	0.00185198
CL 71:6	0.00235347	0.0009931	0.000723908		0.0019912	0.000417062	0.000290693		0.00285341	0.000380452			0.00240624		0.000364474
CL 72:4	0.034929	0.0205616	0.0161808	0.00603698	0.0170947	0.0296936	0.0180392	0.0124087	0.0254372	0.0124737	0.00461707	0.00561614	0.0334376	0.0357975	0.0147971	0.0216169			0.00721738	0.00317297	0.00233634	0.00384949	0.00544398	0.0100527				0.0032041	0.000274304	0.00223274	0.00627968	0.0149098			0.00447646	0.00437716	0.000139405	0.00313197	0.00817583	0.00810764			0.00637738	0.00575883	0.00290992	0.0019963	0.00531533	0.00920802
CL 72:5	0.0773796	0.03	0.0141791	0.0191703	0.0484163	0.0331181	0.0171162	0.0281587	0.0799518	0.0150176	0.00666105	0.00781846	0.0836113	0.0446571	0.0164927	0.021026			0.0172364	0.00633905	0.00300139	0.00761808	0.00805341	0.0114649			0.00817368	0.00709003	0.00304604	0.00546449	0.0100282	0.0140366			0.0144105	0.00578789	0.00431003	0.00537052	0.0105133	0.00958983			0.00716117	0.00620414	0.00358313	0.00632572	0.00600196	0.0113481
CL 72:6	0.0566393	0.0172266	0.0141105	0.0260016	0.0447369	0.0178691	0.0113206	0.0190285	0.070494	0.0115313	0.00654059	0.0226339	0.0667016	0.0280761	0.0144229	0.0122302	0.0726939	0.072056	0.0152538	0.00552347	0.000643898	0.00630465	0.0073774	0.00905721	0.0792795	0.0975758	0.0093416	0.00343063	0.00285168	0.00526499	0.00624317	0.0118438	0.0806472	0.0816123	0.00815877	0.00724165	0.00767834	0.00684981	0.00663476	0.00714884	0.127688	0.0820152	0.00728834	0.00606552	0.00671524	0.00442439	0.00660389	0.00765489	0.0829078
CL 72:7	0.0182123	0.00689073	0.00632832	0.0161027	0.013844	0.00820584	0.00530193	0.00920847	0.0191717	0.00390094	0.00317431	0.0229391	0.018805	0.008506	0.0030218	0.00585785	0.0453906	0.0515951	0.0122103	0.00839574	0.00915716	0.0138914	0.0117292	0.010508	0.0653959	0.0819148	0.00603135	0.00698016	0.00569473	0.0100109	0.0170351	0.0174327	0.0630935	0.0540727	0.00927401	0.0113429	0.011674	0.0110213	0.0131252	0.0104238	0.0813221	0.0560762	0.0110244	0.0067603	0.00896101	0.0109302	0.00976653	0.00964023	0.0672521
CL 72:8	0.00323997	0.00142675	0.00126308	0.00533339	0.00350938	0.0015068	0.000855733	0.00178921	0.00542338	0.000148046	0.000266096	0.00887703	0.00334763	0.0019377	0.00116205	0.00148537	0.0155069	0.0185042	0.0058686	0.004877	0.00523637	0.0125485	0.00872306	0.00686283	0.016636	0.0374602		0.00174813	0.00238284	0.00620105	0.010965	0.0102734	0.0136081	0.0158584	0.00228986	0.00368128	0.00980239	0.00649327	0.00880695	0.00350782	0.0168561	0.0195291	0.00320319	0.00233356	0.00583074	0.00369092	0.00941588	0.00654945	0.0181246
CL 73:4		0.000688858				0.000930254				0.000122765				0.000298508
CL 73:5	0.00345585	0.00106302	0.000326719		0.00266285	0.00123328	0.000282334		0.00249468	0.000246464			0.00234118	0.00152555	0.000103438
CL 73:6	0.00316357	0.0011748	0.000207853		0.00280747	0.00117414	0.000354123		0.00339811	0.000231352	0.000175263		0.0035004	0.000518057	0.000310752
CL 73:7	0.00356828	0.00103665	8.91122e-05		0.00100758	0.00105226	0.000180008		0.00290003	0.000290007	6.66067e-05		0.00231932	0.000708737	9.08032e-05
CL 73:8	0.000372476	0.000352234	0.000116444		0.000357077	0.000130335	0.000128094		0.000675341	9.8792e-05			0.000154957	0.000271381	0.0001933
CL 74:4	0.000178405	0.000278864				7.19791e-05			0.00297529	3.87261e-05			0.00248618	0.00163907
CL 74:5	0.00793503		0.00114924	0.00118911	0.00412092		0.00142183	0.00121386	0.000294999				0.000247337		8.4306e-05	0.00118933		5.76102e-05								0.00173144								0.00176334								0.00065211
CL 74:6	0.0219921	0.0036017	0.00155228		0.0113451	0.00509718	0.00268653	0.00466536	0.00915267	0.00056226	0.000123581	0.00292329	0.00800074	0.00505154	0.00144891	0.00175881		0.0102249					0.00375831			0.0137889								0.00871169					0.00335428			0.018291					0.00362328
CL 74:7	0.0166167	0.00757557	0.00298464	0.00439431	0.0127598	0.00936652	0.00295749	0.00383555	0.0308963	0.00453973	0.000830785	0.00107168	0.0289918	0.0123841	0.00528156	0.00155803	0.0156979	0.0176831	0.00353058	0.00121974		0.00250346	0.00876282	0.00984524	0.00888793	0.021396	0.00148133			0.00256924	0.0112323	0.00692194	0.0195561	0.011992		0.00127466		0.00147948	0.00490962	0.00614013		0.00880141	0.000638973	0.00193629			0.0080826	0.00795619	0.0222183
CL 74:8	0.0167389	0.00544956	0.00274357	0.00571286	0.0117361	0.0053171	0.00245072	0.00276633	0.0263779	0.00340606	0.00160356	0.00192081	0.0197008	0.00651447	0.0022456		0.0140729	0.0144433	0.00248784	0.00195932	0.00247816	0.00489101	0.0130071	0.0127243	0.0236378	0.0423815	0.00289529	0.000652248	0.00126679	0.00482946	0.0102369	0.0149386	0.0190131	0.0212131	0.00182695	0.00116343	0.00266458	0.00327608	0.0145534	0.0119987	0.0376795	0.0176259	0.00259498		0.00469175	0.00154765	0.00779375	0.00974482	0.0280118
CL 74:9	0.0129137	0.00245944	0.00236392	0.00410082	0.00726608	0.003318	0.00183332	0.00185576	0.0131858	0.00152154	0.00110164	0.00547056	0.0106762	0.00487859	0.00147647	0.00241178	0.00539159	0.010966	0.00331171	0.0034656		0.00554146	0.0107673	0.0092674	0.011627	0.0228684	0.0042648	0.00473278	0.00192436	0.00476871	0.0120341	0.011042	0.00882666	0.0144951	0.00560368	0.00435266	0.00340173	0.00563376	0.0131599	0.00956051	0.0124987	0.012153	0.00285639	0.00248417	0.003999	0.00418062	0.00855931	0.00897456	0.00855451
CL 75:7					0.000779936				0.000885129				0.00102038
CL 75:8	0.0009655				0.00032592				0.000410668				0.000683711
CL 76:7					0.000255137				0.000155967				0.000308194
CL 76:8	0.00290992	0.000716203			0.00241036	3.52361e-05			0.00148371	0.000183883			0.00169154	0.00148549				0.00246126								0.00527315								0.00197024
CL 76:9	0.00548014	0.00205218	0.000595815		0.00222985	0.00209656	0.000530341		0.00487949	0.000269661	0.000307644		0.00428989	0.00193692	0.000458938		0.00117911	0.00245873					0.00492165	0.00465476	0.00210641	0.00329698					0.00464253	0.00857638	0.00240064	0.000920605					0.00455598	0.00472664	0.00332497						0.00319302	0.00340518	0.00198151
CL 76:10	0.00476166	0.00208407	0.000508908		0.00218257	0.00171934	0.000515902		0.006236	0.000894956	0.000319905		0.00471915	0.00133317	0.000576511		0.00190364	0.00219696	0.00029159		0.000971471	0.00144912	0.00850469	0.0103304	0.00288243	0.00498146	0.000610668		0.000603316	0.000388175	0.0098728	0.014216	0.00263592	0.00322933	0.000976219		0.000366517	0.000355689	0.0102925	0.00911677	0.00123892	0.0035155	0.000916187		0.000566945	0.000355206	0.00956706	0.00729402	0.00181245
CL 78:11	0.000638619	0.000172323			0.000316003	0.000186847			0.000631918	0.000246333			0.000780866	0.000198975
DAG 14:0-16:0	0.00382786	0.0108445	0.0110969		0.0073659	0.0133162	0.017815	0.0032006	0.00372077	0.00536829	0.00606984	0.00374404	0.00560176	0.00442086	0.0110318	0.00515051
DAG 14:0-16:1	0.00207956	0.00110966	0.00443763	0.000714635	0.00221642	0.00444112	0.00458639	0.00166887	0.000402615	0.00219	0.00132755	0.000693898	0.000884498	0.00149711	0.00142413	0.00193171
DAG 14:0-17:0
DAG 14:0-17:1	0.000129844	0.000257185	0.000179648		0.000604239	0.000358377	0.000291907	0.000103791		7.43697e-05	4.13175e-05	7.30257e-05	0.000320394	0.000133537	0.000228299	6.18103e-05
DAG 14:0-18:0	0.00825525	0.0108558	0.00758826	0.00164725	0.00781769	0.0152188	0.0106528	0.0020842	0.0116455	0.00655244	0.00445321	0.00155452	0.00747813	0.0063409	0.00721922	0.00314702
DAG 14:0-18:1	0.0115617	0.0500828	0.0523129	0.00245844	0.0116715	0.0393747	0.0639464	0.00555293	0.00907244	0.0265198	0.0285583	0.00853992	0.0133404	0.0153251	0.0365998	0.00930999
DAG 14:0-20:1
DAG 14:0-20:3	0.00172032	0.00226526	0.000913829	0.000171936	0.000999026	0.00137272	0.000496241	0.000163772	7.51545e-05	0.000452954	0.000789551	0.000230293	0.000210482	0.000395253	0.000386146	0.000183604
DAG 14:1-16:0
DAG 15:0-16:0	0.00177686	0.000325746	0.000661381		0.00247621	0.00347928	0.000599539		0.000197963	0.000468069	0.000526147		0.000370423	0.000573304	0.00041514				0.000775583								0.000514467																0.000989922
DAG 15:0-16:1	0.000600057	0.00039471	0.000110912		0.00226895	0.000663769	0.000175346	0.000264258		0.000142789	4.73698e-05	0.000377914	0.000751275	0.000368345	0.000188566	0.000161719
DAG 15:0-17:0	0.00102156	0.000352904	0.000623266	0.000465346	0.000709563	0.000428469	0.000336655	0.000615077	0.000597077	0.000499504	0.000259981	0.000434884	0.000675641	0.000317143	0.00030327	0.000490235
DAG 15:0-18:0
DAG 15:0-18:1	0.00350271	0.00429718	0.00199533		0.00202206	0.00316858	0.00146776	7.18521e-05	0.000889041	0.0022483	0.00150538	0.000587853	0.00179303	0.00161917	0.00146417	0.000692288
DAG 16:0-16:0	0.0168431	0.02817	0.0359828	0.0144849	0.019287	0.0354065	0.0440146	0.0162173	0.0213943	0.0166343	0.0244148	0.0188228	0.0312036	0.0160176	0.0291491	0.0187308	0.0345043	0.0405076	0.0330479	0.0519758	0.0368118	0.0166856	0.0107985	0.0120965	0.0532158	0.0255813	0.0457723	0.048531	0.0243327	0.0287374	0.0117108	0.0277641	0.059597	0.032403	0.0281375	0.032282	0.0331975	0.0355194	0.0146567	0.0179246	0.0766447	0.0280432	0.0364092	0.0243242	0.0283864	0.0262367	0.0189519	0.0105335	0.0341026
DAG 16:0-16:1	0.0109809	0.0196087	0.0303059	0.00862822	0.0105179	0.0187797	0.037057	0.0134628	0.00803172	0.0127285	0.0239377	0.0352189	0.0132981	0.00996661	0.0208592	0.0215913	0.0199709	0.0231238	0.0198928	0.028066	0.0201076	0.00971288	0.000302316	0.001561	0.0271526	0.0212365	0.0194688	0.0332267	0.0147776	0.0148878	0.00036137	0.00529389	0.028122	0.0193538	0.014953	0.0243015	0.0117742	0.0189914	0.00371399	0.00422695	0.0423409	0.0242873	0.0210114	0.0110332	0.00768983	0.0163459	0.00172933	0.00101777	0.0144145
DAG 16:0-16:2	0.00128511	0.00156777	0.00345668	0.000612003	0.000118229	0.00130055	0.00425512	0.00112811	0.000146484	0.00104833	0.00233294	0.000790411	0.000884092	0.000661369	0.00209141	0.0016757
DAG 16:0-17:0	0.00429479	0.00284653	0.00233247		0.00224521	0.00413961	0.00126073	0.000889356	0.00166382	0.00158847	0.00140101	0.000239303	0.0044016	0.00136981	0.00121287	0.00143882
DAG 16:0-17:1	0.00405965	0.00581219	0.00511146		0.00274068	0.00458698	0.00447924	0.000229411	0.00219022	0.00315366	0.00282576	0.00120741	0.00351805	0.00220223	0.00389548	0.00190568		0.000328213	0.000976365					4.36402e-05		0.000504463	0.000304345					0.00073849		0.000313396	0.000244301					0.000477933		0.00105459	0.000465108					0.000399159
DAG 16:0-18:0	0.0501029	0.0471596	0.0283828	0.0110689	0.0346787	0.0563588	0.0448996	0.0140374	0.0757899	0.028002	0.0252559	0.012242	0.0608605	0.0334529	0.0388047	0.0216107	0.0159378	0.0165167	0.0174612	0.024468	0.00615245	0.00545338	0.00552984	0.00647872	0.0256794	0.0120451	0.0554687	0.0213421	0.00761297	0.00929715	0.00560664	0.0190599	0.0378701	0.0114795	0.0150703	0.013795	0.0112176	0.0104648	0.00909706	0.01093	0.0356873	0.0117493	0.0188945	0.0102487	0.0377449	0.0208314	0.00920586	0.00568942	0.0172855
DAG 16:0-18:1	0.106375	0.390595	0.389798	0.0342544	0.0999352	0.307135	0.469155	0.0582564	0.11518	0.197212	0.296488	0.135692	0.224809	0.160112	0.318959	0.0986882	0.089208	0.127195	0.0681361	0.0683956	0.0811649	0.0311864	0.0349056	0.112213	0.10126	0.0812056	0.0647859	0.0763704	0.0303763	0.0478961	0.0548643	0.247073	0.117357	0.0842916	0.0483738	0.0644489	0.0344501	0.0607529	0.0635827	0.148714	0.128823	0.0927627	0.0678296	0.0357613	0.0217694	0.0430657	0.060354	0.0812716	0.0590345
DAG 16:0-18:2	0.00879443	0.0101116	0.00896929	0.00234162	0.00862753	0.00845077	0.00828572	0.0038649	0.00450596	0.00543024	0.00908525	0.0115718	0.00648982	0.00486818	0.00589955	0.0049436	0.0188182	0.0325643	0.00967078	0.00432479	0.0122588	0.00281878	0.00118805	0.00319234	0.025998	0.0223466	0.00429883	0.00513773	0.00473904	0.00253217	0.00131797	0.00711158	0.0293743	0.0219438	0.002817	0.0062442	0.00304733	0.00387181	0.00246039	0.00509497	0.0341907	0.0257159	0.00521125	0.00224145	0.00126554	0.00428545	0.00402916	0.00225871	0.015427
DAG 16:0-18:3																	0.00339831	0.00206634			0.00136996				0.00180339	0.0011397	0.00015875	0.000244861	0.000333512				0.00242624	0.0021009	0.0001385	0.000212996	0.000376996				0.00200146	0.00164992	0.000270716	0.000383508	0.000611278				0.00116218
DAG 16:0-19:1	0.00274727	0.00400707	0.00260008		0.00212596	0.00292289	0.00370898	0.000224354	0.00234821	0.00155288	0.00238381	0.000304201	0.00225475	0.00106501	0.00236998	0.000397349
DAG 16:0-20:1
DAG 16:0-20:2	0.00636564	0.0170465	0.018729	0.00190935	0.00485876	0.012184	0.0244772	0.00300104	0.0041296	0.0106344	0.0162992	0.00366815	0.00566093	0.00434575	0.0137921	0.00481372
DAG 16:0-20:3	0.0157169	0.0118717	0.00737362	0.00350165	0.0103366	0.00997585	0.00801414	0.00398084	0.00378457	0.00631797	0.00859928	0.0058135	0.0057166	0.00633755	0.0051333	0.00598643	0.0072469	0.00962726	0.00109705	0.00156218	0.00363231	0.000383346	0.000541281	0.00184852	0.0102368	0.00777739	0.00121134	0.00127332	0.00191996	0.00118011	0.000269359	0.00521724	0.00992769	0.00763762	0.00108747	0.00171197	0.00181551	0.00077765	0.000672083	0.00233895	0.0115998	0.00622826	0.00121214	0.000802335	0.000351037	0.000677415	0.00123011	0.0011979	0.00734525
DAG 16:0-20:4	0.0186931	0.00789806	0.00730713	0.00503437	0.0108112	0.0077972	0.00681022	0.00259011	0.00309712	0.00607611	0.00958894	0.00755121	0.00581191	0.0043756	0.00415032	0.00209234	0.0279369	0.0396485	0.0132618	0.0216707	0.0285199	0.0102317	0.00714052	0.0158905	0.0256394	0.0268747	0.00895114	0.0201697	0.012134	0.0134551	0.0136374	0.0357799	0.0278976	0.0231645	0.00873393	0.0190162	0.0130836	0.0250629	0.015702	0.0208194	0.0316075	0.0233132	0.0138967	0.00807569	0.00948847	0.010704	0.01196	0.0108292	0.0215182
DAG 16:0-22:4	0.0220137	0.00592872	0.00358133	0.00199057	0.00885504	0.0068132	0.00441701	0.000781159	0.00450209	0.00341928	0.00437641	0.00313407	0.00437196	0.00280759	0.00182346	0.00051911	0.01038	0.0184914	0.00295899	0.00661611	0.00523109	0.00257144	0.00185145	0.00605732	0.012173	0.0123069	0.00410127	0.00670829	0.00291225	0.00344176	0.00309102	0.0131104	0.00958243	0.0101686	0.00328819	0.00510995	0.00309526	0.0043469	0.0028204	0.00617874	0.012301	0.00936265	0.00426021	0.00299136	0.00170273	0.00315535	0.00194338	0.00301936	0.00863692
DAG 16:0-22:5	0.0153206	0.0166084	0.00794944	0.00144021	0.0122628	0.0165488	0.00834922	0.000713196	0.00476363	0.00870763	0.00768019	0.00296512	0.00501694	0.0076313	0.00425131	0.000258454
DAG 16:0-22:6	0.0116782	0.0275192	0.0162031		0.00972747	0.0284498	0.0190344	0.000730401	0.00611044	0.0125401	0.0145261	0.00387372	0.00545248	0.0129333	0.00941131	0.000430058	0.00683344	0.00633959	0.00646283	0.0134459	0.0127818	0.0053006	0.00473052	0.0132369	0.00306003	0.00501695	0.0101322	0.0144929	0.00715674	0.00794267	0.00953906	0.0280443	0.00168706	0.00504199	0.00949732	0.0123731	0.00728286	0.00960581	0.00737244	0.0162859	0.00805401	0.00487295	0.0134891	0.0101697	0.00336352	0.00529136	0.00827221	0.00957604	0.00311522
DAG 16:1-16:1	0.00201927	0.00114792	0.00173204	0.000606434	0.000142081	0.00126908	0.00172715	0.0016304	7.5935e-05	0.00114507	0.00155332	0.00340891	0.000518909	0.000724962	0.00081079	0.0027285	0.00215701	0.00103399		0.00123904	0.00154863	0.000258093			0.00274231	0.000838519	0.00147271	0.000941541	0.00111771	0.000281174			0.00415165	0.00158093	0.000250345	0.000774376	0.000582359	0.00124603			0.00186489	0.000925434	0.000859951	0.00098162	0.000603808	0.000338434
DAG 16:1-17:0
DAG 16:1-18:0	0.0135036	0.0188399	0.0133168	0.00404198	0.00976263	0.0181432	0.0169261	0.00616637	0.00975655	0.0108298	0.014106	0.013716	0.0121854	0.0106815	0.0127746	0.0113744	0.00388257	0.00449348	0.00371033	0.00408923	0.00336085	0.00122318	0.000642166	0.00176876	0.0044509	0.00304693	0.00348176	0.00391967	0.00152401	0.00179649	0.00111184	0.003881	0.00469203	0.0032851	0.00309456	0.00328065	0.00186813	0.00247144	0.00134962	0.00263273	0.0060676	0.00341881	0.00360237	0.00217349	0.00110021	0.00161445	0.00123254	0.00128815	0.00265202
DAG 16:1-18:1	0.0148188	0.0419526	0.058219	0.00555109	0.01463	0.0315728	0.0545209	0.0160712	0.00799699	0.0256481	0.0409621	0.0385127	0.0153499	0.0171844	0.0332588	0.0267136	0.0115509	0.016812	0.00752754	0.00526065	0.00548273	0.0022241	0.000531184	0.0013476	0.0147153	0.0118151	0.00516216	0.00732007	0.00280911	0.00197755	0.000653329	0.003264	0.0163473	0.0141667	0.00448265	0.00655486	0.00189859	0.00339012	0.00129721	0.00266116	0.0195106	0.0167345	0.00560461	0.00297117	0.000919829	0.00376767	0.00226787	0.000955155	0.00738714
DAG 16:1-18:2	0.00167233	0.0018188	0.00114627	0.0010197	0.00124346	0.00103609	0.000490582	0.000987063	0.00011123	0.000689976	0.00124466	0.00366289	0.000591817	0.000441519	0.000534258	0.00158076	0.00486736	0.00409532			0.00248227				0.00262138	0.0020765	0.000126468	0.000121539	0.000231078				0.00313993	0.0031626	9.4841e-05	0.000490259	0.000212719				0.00295511	0.00310172	0.000182095	0.000190423	0.00027881				0.00142251
DAG 16:1-20:1
DAG 16:1-20:3	0.00322754	0.00227024	0.00187488	0.000261121	0.00233671	0.00357039	0.00196784	0.000724576	0.000406212	0.00147876	0.00219604	0.00137542	0.000739385	0.000892085	0.000908804	0.00107942
DAG 16:1-20:4	0.00111194	0.00219755	0.00251186		0.000974272	0.00133249	0.00152858		0.000325726	0.000510012	0.00206408		0.000317609	0.00155976	0.000408709			0.00145499								0.00121396								0.00125418								0.000792768
DAG 16:1-22:6		0.00150298	0.00224338			0.00211734	0.00225528			0.000718939	0.00173297			0.000401259	0.000449451
DAG 16:2-18:1	0.000507064	0.00191137	0.00236092	0.000790333	0.000379862	0.00111923	0.00129797	0.000864467	8.48592e-05	0.000690189	0.00195664	0.00102169	0.000539376	0.000420565	0.00100672	0.00153193
DAG 17:0-17:0	0.000274548	9.69522e-05		2.48447e-05		3.61277e-05		2.93868e-05	0.000104997	7.08944e-05			0.000230962	3.81864e-05		2.67801e-05	1.13135e-05						8.12e-06		3.24209e-05								2.01001e-05						1.23426e-05		5.59399e-05						2.75939e-05		4.25906e-05
DAG 17:0-17:1	0.000336061	0.000121406	0.000278665		0.00015161	6.63823e-05	7.7798e-05		0.000238642		5.69583e-05		0.000145704	8.03783e-05	6.07921e-05
DAG 17:0-18:0	0.00327726	0.000445583	0.000293476		0.00179222	0.000895325	0.000610353		0.00203052	0.000555693	0.000396021		0.00186323	0.00016518	0.00106453
DAG 17:0-18:1	0.0116609	0.0111305	0.00575142		0.00735179	0.00992414	0.00737784	0.000755341	0.00701208	0.00545267	0.00578401	0.000826207	0.0100183	0.00536807	0.00546632	0.00145985	0.00031132							0.000420251	0.000361412							0.000510926								0.000644418	0.000592761							0.000316117	0.00045071
DAG 17:0-20:3	0.000598072	0.000261451			0.000380006	0.000341821			8.04303e-05	0.000199099			0.000240372	0.000305933
DAG 17:0-20:4	0.00112491		0.0093443		0.000498959		0.00897643						0.00115052		0.00614442
DAG 17:0-22:5						0.149069				0.125113				0.108986
DAG 17:0-22:6			0.000312177				0.0188473				0.00214468				0.0202409
DAG 17:1-17:1
DAG 17:1-18:0
DAG 17:1-18:1	0.00543278	0.0053878	0.00450456		0.00168349	0.00600871	0.00430576	0.000520931	0.00173706	0.00342385	0.00319394	0.000233096	0.00512781	0.00339316	0.00332543	0.000757235
DAG 17:2-18:1	0.000785289	0.000161274			0.00023894				0.000340883	0.000170315			0.000219956	0.00021578
DAG 18:0-18:0
DAG 18:0-18:1	0.177948	0.27947	0.13014	0.0129882	0.15294	0.303181	0.179885	0.0225466	0.245947	0.130935	0.11509	0.0396571	0.373621	0.173833	0.149188	0.0369291	0.0132065	0.0185398	0.00537901	0.00886877	0.00652779	0.00131106	0.0146714	0.0432503	0.0165449	0.0137051	0.00798804	0.00656912	0.00381644	0.00120464	0.0223062	0.109309	0.0183548	0.0121981	0.00805432	0.00624581	0.000558087	0.00441883	0.0296468	0.0636036	0.0173418	0.013568	0.00932098	0.00260474	0.00190361	0.00163426	0.02114	0.0305885	0.00961787
DAG 18:0-18:2	0.0409954	0.0257586	0.0103625	0.00348626	0.0272533	0.0240334	0.0101066	0.00375773	0.0208661	0.0140707	0.0113043	0.0125541	0.0290456	0.0142277	0.00849363	0.00610488	0.010642	0.016833	0.00310038	0.00126912	0.00289631	0.000569954	0.00229433	0.00531848	0.0109978	0.0155729	0.0018522	0.00114632	0.000853294	0.00100804	0.00257871	0.0129189	0.0117662	0.0124671	0.000784453	0.00271457	0.00105835	0.000741495	0.00269017	0.00788657	0.0131355	0.0123762	0.00340655	0.000189931	0.000195337	0.000639208	0.00353374	0.00401592	0.00625263
DAG 18:0-18:3
DAG 18:0-20:2	0.030945	0.0870723	0.0608399	0.000861935	0.0295676	0.0631474	0.0585508	0.00577915	0.0274201	0.0461721	0.0343503	0.00671989	0.0630404	0.0242152	0.0388079	0.0131649
DAG 18:0-20:3	0.0388085	0.046869	0.0350424	0.0148014	0.0275532	0.043097	0.0394139	0.0322697	0.0259711	0.0311979	0.0277162	0.0166033	0.0486112	0.0187414	0.0253727	0.0499832
DAG 18:0-20:4	0.15335	0.0454806	0.0445556	0.203124	0.097502	0.0434632	0.0462337	0.032103	0.0823118	0.0313952	0.0308719	0.0550491	0.10453	0.0208552	0.0210653	0.0207762	0.0527068	0.139789	0.0260259	0.0863284	0.124577	0.0743964	0.0497929	0.122401	0.0532768	0.108213	0.0366889	0.0781884	0.0607758	0.0807214	0.0767861	0.221768	0.0392805	0.0926107	0.0328439	0.0810145	0.0683751	0.147505	0.0724894	0.108983	0.0574529	0.0981392	0.048403	0.0462727	0.0499058	0.101286	0.0497546	0.0747944	0.0303661
DAG 18:0-20:5	0.00118871	0.00247962	0.00267907	0.00506906	0.00114183	0.00202899	0.00197973	0.00123124	0.000865752	0.00134616	0.00161498	0.00236853	0.00106933	0.00115276	0.00120816	0.000306657
DAG 18:0-22:3	0.00187809	0.003977	0.0025878	0.000591273	0.00116197	0.00223945	0.00258403	0.000820508	0.0012086	0.00254214	0.00240161	0.00109469	0.002122	0.000469998	0.00187151	0.000837532
DAG 18:0-22:4	0.0207596	0.00646583	0.00216112	0.00167502	0.01428	0.00823655	0.00324248	0.000381003	0.00975979	0.00271021	0.00294017	0.00243332	0.0139531	0.00297666	0.00137607		0.00423303	0.00972997	0.000652306	0.000347669	0.00241404	0.000837649	0.00286527	0.00602747	0.00469843	0.0034454	0.000670328	0.00191486	0.00031458	0.000818303	0.00308629	0.0169703	0.00138015	0.00329307	0.00155655	0.00106026	0.00215131		0.00100554	0.00882408	0.00324964	0.00404922	0.0019949	0.000511529		0.000496811	0.0048951	0.00333268	0.00179351
DAG 18:0-22:5	0.0220138	0.013848	0.00263091		0.0157187	0.0132202	0.00298903		0.0107881	0.00607829	0.00411391		0.00596268	0.00539159	0.0013397		0.00385075	0.00529695	0.00216312	0.00129781	0.00220996	0.000622184	0.000642978	0.000322686	0.00377298	0.00443551	0.00190354	0.00217381	0.000643599	0.00186948	0.000220107	0.00155076	0.00348056	0.0024727	0.00110938	0.00162328	0.00210631	0.00163997	0.000994182	0.00146725	0.00399381	0.00211924	0.000578049	0.000155521	0.000380558			0.000960712	0.00222487
DAG 18:0-22:6	0.0166993	0.0220779	0.00958863	0.00540342	0.00996733	0.0223867	0.0118975	0.00157818	0.0105138	0.00967635	0.00750578	0.00492156	0.00729144	0.00912229	0.0066844	0.000707924	0.00179906	0.00417512	0.00151186	0.00455363	0.00555621	0.00451788	0.00802334	0.0105253	0.00168139	0.00282967	0.00199792	0.00472097	0.00465063	0.00441539	0.01241	0.0183742	0.00131696	0.00310434	0.00374966	0.00396099	0.00629344	0.00645156	0.0109884	0.0126331	0.000359822	0.00198829	0.0035023	0.00212817	0.00119659	0.0053775	0.00849485	0.00748524	0.000549869
DAG 18:1-18:1	0.126889	0.500853	0.343453	0.0152955	0.105491	0.392752	0.336323	0.028215	0.100486	0.284191	0.241435	0.0652927	0.243669	0.196061	0.224506	0.0494352	0.0270533	0.038556	0.0115549	0.006917	0.00883564	0.00189584	0.0076832	0.0223693	0.0280962	0.0311896	0.00695631	0.00606302	0.00224567	0.00323863	0.0110344	0.0608361	0.0293747	0.0349429	0.00508264	0.00662132	0.00199115	0.00276899	0.0110879	0.0359781	0.0299889	0.0304944	0.0111827	0.00114653	0.00047304	0.00253742	0.0161834	0.0188872	0.0152166
DAG 18:1-18:2	0.0301863	0.0284966	0.0151439	0.00402668	0.0235262	0.0213641	0.0127604	0.00604797	0.0093251	0.0170187	0.0148092	0.0149065	0.0149965	0.012725	0.0100123	0.00953726	0.0146255	0.0261105	0.00466249	0.00167102	0.0201944	0.000528096	0.000623632	0.00199446	0.0217409	0.0216311	0.00181875	0.000925863	0.00214165	0.000993001	0.000285272	0.00563142	0.0198932	0.021026	0.00115848	0.00329517	0.00220608	0.000836916	0.000812999	0.00288526	0.022872	0.0182643	0.00191504	0.000379877	0.000294539	0.000468131	0.00247892	0.00137977	0.0158918
DAG 18:1-18:3
DAG 18:1-19:1
DAG 18:1-19:2	0.000419283	0.000449527			0.000346968	0.000527766			6.98273e-05	0.000351163			0.00021655	0.00027667
DAG 18:1-20:3	0.0567221	0.0357769	0.0228944	0.00915781	0.0279503	0.0320851	0.0249162	0.00780433	0.0156438	0.0206372	0.0178552	0.00915685	0.0216385	0.0128609	0.0107942	0.0120072	0.00568436	0.0100949	0.000611019	0.00110037	0.00137099	0.00076797	0.00100419	0.00454153	0.00612572	0.00826624	0.0010713	0.0010587	0.000618959	0.000840279	0.00160923	0.00982818	0.00478489	0.00854972	0.000664118	0.00145052	0.000901668	0.00151109	0.0018256	0.00508581	0.0066681	0.00848289	0.00116254	0.000452883	0.000557954	0.000860753	0.00138952	0.00271646	0.00337044
DAG 18:1-20:4	0.0375633	0.0324672	0.0248704	0.0169539	0.029499	0.0272575	0.0306865	0.00550049	0.014196	0.0198854	0.0219678	0.0159924	0.019116	0.013098	0.0127797	0.00233908	0.027231	0.0297894	0.00646076	0.0114189	0.00865314	0.00807517	0.00410163	0.00985626	0.0263999	0.0376356	0.00671836	0.00833701	0.00786055	0.00923419	0.00944942	0.0248105	0.0181621	0.0291947	0.00803867	0.0135566	0.00564165	0.016051	0.00577417	0.0153706	0.025447	0.0260519	0.0101623	0.00532863	0.0040812	0.00933091	0.00365191	0.00856966	0.0124724
DAG 18:1-22:3	0.00363703	0.00431872	0.00236526	0.000205949	0.00261478	0.00398277	0.00379956	0.000258613	0.00102022	0.00182413	0.00383096	0.00055266	0.00120721	0.000961114	0.00124564
DAG 18:1-22:4	0.0217852	0.00911114	0.00246797		0.0132012	0.00895765	0.00323572		0.00386756	0.00471566	0.00454091		0.00228472	0.00310766	0.00114792		0.0104908	0.0118024	0.000941989	0.000652188	0.000697461	0.000198966	0.000425068	0.000490558	0.0109418	0.00947106	0.00112299	0.00100109	0.000118452	0.000666648	0.000149072	0.00268374	0.00929506	0.00719582	0.000461389	0.00105085	0.000312023	0.000659053	0.000636686	0.00255264	0.0117116	0.00504619	0.000339783	8.96786e-05	6.86136e-05			0.00137658	0.00799806
DAG 18:1-22:5	0.0220399	0.0305908	0.0139579	0.000906307	0.0124775	0.0323823	0.0161444	0.000472824	0.00591896	0.0154589	0.0110976	0.00186093	0.00508853	0.0138852	0.00770842	0.000183955	0.00212317	0.00359432	0.000175425	0.000355371	0.000466887	0.000268526	0.000197679	0.000324892	0.00219113	0.00250433	0.000429949	0.000489918	0.000215259	0.000328342	0.000279173	0.000570798	0.00150856	0.00226256	0.000458032	0.000533512	0.000422914	0.00041926	0.000252049	0.000500097	0.000462044	0.00149284	0.000592202	0.00023017	7.00041e-05	0.000137782	0.000198557	0.000209344	0.000699086
DAG 18:1-22:6	0.0198945	0.0444391	0.0321874	0.00103561	0.0103305	0.0496625	0.0305188	0.000594508	0.00497934	0.0196257	0.0235307	0.000917826	0.00601566	0.0169906	0.0195303		0.000808964	0.00329981	0.00122618	0.000786252	0.00460789	0.00161895		0.00205003	0.000520457	0.00177372	0.00108841	0.000197392	0.000352615	0.000837923		0.00346803	0.00118187	0.00113619	0.00135782	0.0015095	0.000567706	0.00152112		0.0039559	0.000584352	0.00152603	0.000939971	0.000764485		0.000591267		0.000694082	0.000447866
DAG 20:1-20:3	0.00146506	0.00272219	0.0010621		0.00138221	0.00169354	0.00140989		0.000882794	0.000784554	0.00104561		0.0020591	0.000474033	0.000545729
DAG 20:1-20:4	0.00407633	0.00295502	0.00099797		0.00367608	0.00211818	0.00143929		0.00172939	0.00119748	0.00154097		0.00158173	0.000729129	0.000445447
DAG 20:4-22:4
DAG 30:0																	0.00258417	0.0037878	0.0010072	0.00441698	0.00111402	0.00139243		0.000112841	0.00332062	0.00194037	0.00634562	0.00529057	0.00407563	0.00284695		0.000357903	0.0037593	0.00201503	0.00330991	0.00335884	0.00334609	0.00303915		0.000445982	0.00804456	0.00159532	0.00125887	0.00166	0.00418407	0.0045836		0.000500153	0.00127253
DAG 30:1																	0.000264714			0.000539212		0.000565625			0.000447359	0.000699611		0.000628648		0.000198397		0.000252842	0.000903584	0.00139656		0.000209824		0.000557283		0.000203409	0.00235659	0.000624832		0.000320766		0.000409029		0.000170519
DAG 33:2		0.000407876	0.000572276			0.000549666	0.000508904			0.000215047	0.000412125				0.00025156
DAG 34:4	0.00128253	0.000137686	0.000281427		0.00101664	0.00130102	0.00161885	0.000114364	0.000172851	0.000293834	0.000275439	0.00126485	0.000307841	0.000369426	0.000230276	0.000251357
DAG 36:0	0.0196585	0.0111639	0.00297203	0.000701631	0.0114427	0.0144366	0.00475951	0.00299204	0.0206255	0.00697047	0.00304265	0.00258727	0.0194753	0.00937964	0.00688043	0.00349407	0.00231502	0.0014388		0.000563348			0.000588633	0.00126235	0.0019243	0.00185934		0.000939777	0.000261553		0.00116308	0.00397969	0.0141201	0.00117442		0.00110277	0.00080769		0.00129293	0.0042131	0.00343455	0.000972401		0.0013717	0.0344186		0.00109726	0.00199353	0.00128816
DAG 37:1	0.00487953	0.0041915	0.00102281		0.00135583	0.0035266	0.00141564		0.00375111	0.00160894	0.000656147		0.00771828	0.000902146	0.00172087
DAG 37:2	0.00339507	0.0105263	0.0044435		0.00306765	0.00668329	0.00450235	0.000185096	0.00257461	0.0052114	0.00267923	0.000197554	0.00658539	0.00398326	0.00187489	0.000652336
DAG 38:3																	0.00845964	0.0112859		0.00113934	0.00118449		0.0010352	0.00557778	0.00688437	0.00646626	0.000936128	0.000633016	0.000424801	0.00081734	0.00218232	0.0180089	0.00552459	0.0102272	0.00096103	0.000854756	0.000660705	0.00200445	0.00141103	0.00773001	0.00935938	0.00781285	0.00189024	0.000274586	0.000238463	0.00137262	0.00105802	0.00504306	0.00155484
DAG 39:0			0.00014974								0.000103784				0.000353315
DAG 39:3	0.000743499				0.000335036				1.47756e-05
DAG 40:3																		0.000516909						0.000986575		0.000874899						0.00142719		0.000331546						0.00126478		0.000243439						0.00021121
DAG 42:4	0.000787976				0.00158407	5.64344e-05		6.37319e-05	0.000133613	7.81259e-05		0.000211816		2.48079e-05		0.000177397
DAG 44:1	0.00036902	0.000161526				0.000373454			0.000635692				0.000588096	0.000130457
DAG 44:2		0.000171427								0.000244231				0.000152847
GM3 32:0;2	1.38301e-05				3.45001e-05				1.01445e-05				5.88194e-05				9.28284e-05				0.000143934	2.2002e-05	1.07152e-05	1.61477e-05	0.00010807				1.58067e-05	8.81e-06	1.76032e-05	1.91037e-05	4.37786e-05				7.92e-07	3.14625e-05	2.29664e-05	2.16243e-05	0.000163441					5.58e-06		8.1e-06
GM3 32:1;2	5.42482e-05	0.000157287			5.25352e-05	9.77967e-05			9.55e-06	7.37076e-05			1.54791e-05				8.98719e-05	6.21823e-05	2.06847e-05	2.40199e-05		4.93355e-05			0.000136666	7.03205e-05	8.76828e-05	1.60475e-05		1.04719e-05			0.000114363	0.000120378	6.25015e-05	1.52918e-05		1.2694e-05			1.35473e-05	0.000108643	4.04542e-05			1.66239e-05			0.000115834
GM3 32:2;2	2.49285e-05	5.06e-06			6.82e-06	1.78739e-05			1.15389e-05					1.58578e-05
GM3 34:1;2	0.00370725	0.021313	0.00436094	0.00262574	0.0107014	0.0145404	0.005427	0.0062509	0.00208255	0.0105363	0.0034255	0.0141984	0.000334102	0.00429129	0.00349158	0.0107982	0.0361394	0.0332475	0.00865041	0.00198471	0.00131738	0.00099282	0.000173549	6.55731e-05	0.0387649	0.045293	0.00952287	0.00262049	0.000601971	0.000820059	0.000114432	0.000130303	0.0465175	0.0444549	0.00872273	0.00300643	0.000984643	0.000747737	8.96284e-05	4.24479e-05	0.0389688	0.0565684	0.00787796	0.00201801	0.000665955	0.000571523	6.11165e-05	0.000102966	0.0457698
GM3 34:2;2	2.60452e-05	5.75917e-05		0.000263408	4.6185e-05	2.10629e-05		7.7824e-05		8.23066e-05			3.29252e-05			3.76203e-05	0.000205354	0.000187374	6.06349e-05	1.76834e-05	0.000244305	2.74265e-05	3.37e-06	1.634e-05	7.97306e-05	0.000160857	0.000115783	7.61224e-05	5.60437e-05	4.61704e-05	4.12513e-05	2.26421e-05	0.00013891	0.000223326	2.42746e-05		5.66196e-05	1.09863e-05	1.72e-06	3.27e-06	0.000307294	0.000251296	2.84051e-05	7.9e-06	3.83614e-05	3.80184e-05	3.78107e-05	1.29376e-05	0.000118741
GM3 36:1;2	0.00032711	0.00286705	0.000392939		0.000533725	0.00233742	0.000443711	9.58587e-05	0.000238366	0.001575	9.84962e-05	0.000160106	4.88017e-05	0.00103107	0.00012024	0.000151284	0.00263612	0.00131448	0.00568443	0.00140549	0.000456574	0.00105765	0.000387577	0.000419279	0.00256863	0.00158954	0.00639809	0.00148593	0.00109877	0.0010402	0.000691828	0.000781561	0.00306562	0.00172335	0.0074126	0.0017863	0.000966162	0.000739643	0.000593172	0.000477867	0.00301585	0.00243105	0.00507944	0.00130192	0.000814863	0.00060266	0.00044014	0.000564864	0.0025303
GM3 36:2;2	4.82e-06				1.67663e-05				1.40815e-05								1.76376e-05	2.913e-05	0.000211365	3.81388e-05		3.56265e-05		1.81236e-05		2.95473e-05	0.000222915			6.50261e-05			7.86136e-05	8.96984e-05	0.000137151	3.0851e-05		3.29158e-05		2.49e-06	2.60662e-05	5.94094e-05	0.000172802	2.39752e-05		3.01e-06		1.42248e-05	6.45365e-05
GM3 38:1;2	0.000536203	0.00334532	0.000331157		0.00152266	0.00278516	0.000350474	0.000174347	0.000528067	0.00149159	0.000184315	0.000191907	0.000121232	0.00103802	0.000205236	2.92704e-05	0.00085996	0.00156116	0.00118911	0.000182674	0.000422757	0.000740199	0.000146665	8.05481e-05	0.00111933	0.00145483	0.00159124	0.000662702	0.000460861	0.000462006	0.00036542	0.000327383	0.00103637	0.000918144	0.000558262	0.000528047	0.00114827	0.000733476	0.000260652	0.000343319	0.00394612	0.00124062	0.000707617	0.000207426	0.000244668	0.000313305	0.000353129	0.000287186	0.000891374
GM3 38:2;2	0.000218138	0.000171774	4.26354e-05		0.00037411	5.39142e-05	6.25781e-05		0.000117936	3.73365e-05	3.94371e-05		6.31872e-05	2.20321e-05	5.83987e-05		6.22142e-05	0.0002614	0.000640989	7.7955e-05	0.000328451	0.000210676	5.38586e-05	3.04275e-05	4.76495e-05	0.000160496	0.000649763	0.000320102	8.22583e-05	9.33241e-05	0.000137707	8.45966e-05	0.000142359	0.000106444	7.28433e-05	0.000122282	0.000282902	0.00017978	0.000102303	0.0001605	0.00054041	0.000225177	0.000181174	0.000188175	9.62891e-05	0.000119771	0.00014179	8.5202e-05	0.00010781
GM3 40:0;2			7.08243e-05								3.60581e-05				1.94338e-05
GM3 40:1;2		0.00255105	0.000331235			0.00227363	0.000379797			0.00115949	0.000103727			0.000891023			0.00189432	0.00154141	0.000392897	8.00181e-05	7.16301e-05	0.000159288	2.43154e-05	5.28892e-05	0.00180593	0.00208425	0.000392313	3.10129e-05	4.59962e-05	0.000158039	4.33702e-05	8.97e-06	0.0022394	0.00236883	0.000375068	0.000407122	0.000131946	3.82894e-05	1.29596e-05	1.92637e-05	0.00242623	0.00272339	0.000350675	3.66404e-05	7.60861e-05	9.80895e-05	1.62494e-05	7.49521e-05	0.00254853
GM3 40:2;2				0.000102487				4.40428e-05				9.74907e-05				2.55489e-05	7.68346e-05	0.000105546	0.000190898	3.29e-06		4.59019e-05			0.000264619	0.000194302	2.92966e-05			4.9882e-05			0.000228759	0.000276642	5.77049e-05	4.72218e-05		1.61222e-05			0.000135869	7.90798e-05	1.64036e-05	1.89355e-05		9.66e-06			0.000157962
GM3 42:1;2	0.000256086	0.0016048		0.000133423	0.00112494	0.00108501		0.000348715	0.000218958	0.000786702				0.000619913		0.00219323	0.00202976	0.00205236							0.00148094	0.00241238							0.00164552	0.00235585							0.00236432	0.00297938							0.00173525
GM3 42:2;2	0.000201892	0.00282631	0.000845388		0.00101504	0.00158211	0.00102014	0.0012387	0.000253437	0.00164889	0.000381804	0.00228353		0.000475302	0.000399739	0.00211087	0.00463587	0.00364364	0.000931923	0.000225486	2.5085e-05	0.00015228	3.67677e-05	2.09695e-05	0.00348953	0.00431435	0.00103306	0.000162103		0.00015578	2.14756e-05	5.66808e-05	0.00416119	0.00499204	0.000724291	0.000752424	4.90809e-05	5.70402e-05	3.24088e-05		0.00479958	0.00574366	0.000723429	0.000158282	6.09712e-05	0.000178495		1.3309e-05	0.0044699
HexCer 18:1;2/16:0		0.0194899	0.00559911			0.0233298	0.00351687			0.0211541	0.0103668			0.0160036	0.00734998		0.029455	0.0166581							0.0393971	0.0232116							0.0398593	0.0285607							0.0391351	0.0284451							0.0476179
HexCer 18:1;2/18:0	0.00721508	0.00799987	0.00126216	0.0113989	0.00385438	0.0127946	0.000520495	0.0187264	0.00564047	0.00532232	0.000580365	0.0025233		0.0115243	0.00139764	0.0132787	0.0101067	0.00652137	0.0475098	0.0245196	0.00922641	0.0158102	0.0672689	0.159778	0.0106441	0.00711888	0.0489636	0.0136872	0.0119888	0.0128112	0.0671199	0.153678	0.00946255	0.00477638	0.0448053	0.0197579	0.0196341	0.0142849	0.0767986	0.156265	0.00624116	0.00574145	0.0388161	0.0197847	0.0196994	0.0151731	0.0793065	0.153472	0.00845244
HexCer 18:1;2/20:0	0.0206151	0.015663	0.00150461		0.0131804	0.02122	0.00118725	0.000980739	0.0151519	0.0113393	0.00119028	0.00142597	0.0125102	0.0172118	0.00238008	0.00163702
HexCer 18:1;2/22:0	0.0160054	0.0146297	0.00177272		0.0149504	0.0210883	0.00123283	0.00159478	0.0225123	0.012545	0.00411221	0.00810178	0.0164864	0.0162013	0.00400768	0.00299597	0.00820232	0.00796211	0.00510977	0.000867664		0.001312	0.0452573	0.200842	0.00780666	0.00666146	0.00221392			9.37917e-05	0.0407004	0.158959	0.0068708	0.00933838	0.00179824	0.00121826		0.000305363	0.0502663	0.197326	0.00412778	0.00699462	0.00162913	0.000229388		0.000743519	0.0473398	0.19955	0.00881004
HexCer 18:1;2/24:0	0.0129224	0.0113676	0.00442322	0.00399127	0.0141489	0.0122781	0.00111018	0.00159959	0.018719	0.0106817	0.00957461	0.04338	0.0187753	0.0178495	0.00554151	0.00682737	0.00963389	0.0105053	0.00894484				0.133794	0.58326	0.0075603	0.00936004	0.00175333				0.130128	0.525804	0.0077236	0.010018	0.000416794				0.154392	0.6069	0.00655706	0.0104622	0.00216272				0.131896	0.577764	0.00585463
HexCer 18:1;2/24:1	0.00298431	0.00781371	0.00534717	0.00131231	0.00520771	0.00815612	0.00293166	0.00194058	0.00634842	0.00794746	0.00656898	0.0162106	0.0044982	0.00528804	0.00606576	0.00490103	0.00802097	0.0117014	0.0147103	0.000440646		0.000314149	0.310869	1.13553	0.0103855	0.00954127	0.00211126	0.0001659		0.000293643	0.297402	1.15485	0.00795896	0.0100686	0.000674029	0.000877764		0.000585911	0.378381	1.29023	0.0111776	0.0104981	0.00265832	0.000255101		0.00042014	0.344686	1.26134	0.00875711
HexCer 20:1;2/16:0	0.00090484	0.00250355	0.00248232	0.0015587	0.00117966	0.00272628	0.00101287	0.0055148	0.0013516	0.00261046	0.000842337	0.00171146		0.00225946	0.00193424	0.00576394
HexCer 20:1;2/18:0	0.000935754	0.00075982	0.00148373		0.000563237	0.000699553	0.000930533	0.000633181	0.000741307	0.00125045	0.0007594	0.000895905	0.00139667	0.000723994	0.00166145	0.00179008
HexCer 20:1;2/24:0	0.00081956	0.000334333			0.000730351			0.000307314	0.000718303	0.000320513		0.000187295	0.000382385	0.000565123		0.000243551
HexCer 34:1;3		0.000924039				0.00107836				0.000495658				0.000983973
HexCer 35:1;2	0.000691013	0.00149084	0.000202343		0.00201361	0.000575392	0.000730089	0.000759975	0.00109006	0.000408815	0.000651634	0.00146422	0.000180809	0.00161456	0.000997654	0.00125562
HexCer 38:1;2																	0.00216629	0.00260759	0.00562706	0.000478456	0.00462235	0.00153988	0.00835987	0.019429	0.00524609	0.00386414	0.00422535	0.0027108	0.00273116	0.00136648	0.00698375	0.0179477		0.00407284	0.00622494	0.00230442	0.000656879	0.00242949	0.011916	0.0223829	0.00565667	0.00253132	0.00321817		0.000740641	0.00117668	0.0120824	0.022179	0.00532876
HexCer 41:1;2	0.000571832	0.00086322	0.000268747	0.00110362	0.000582308	0.000693889		0.000160776	0.00205245	0.00158819	0.000435227	0.000770206	0.00124323	0.00105268	0.000740135	0.000471522
LPA 16:0	0.00176996	0.000910213	0.000855449	0.000169487	0.0036411	0.0023365	0.00163101	0.000316657	0.00126156	0.00070189	0.000544641	0.000105729	0.000654399	0.00561316	0.00281257	0.000870913	0.000814752	0.00107765	0.00303831	0.000768937	0.00819073	0.0023978	0.00261297	0.000244297	0.00194324	0.00183536	0.00220767	0.00188227	0.00227387	0.00235554	0.000697672	0.00152648	0.00175916	0.00175342	0.00351138	0.00134679	0.0040358	0.00174189	0.00152361	0.000455083	0.00177729	0.00227415	0.00180421	0.002049	0.00401353	0.00328088	0.00324446	0.000831269	0.00126504
LPA 16:1		0.000153676				0.000281076				6.1051e-05				0.000249466			0.000242031	0.000116367	6.58763e-05	9.25e-06	0.000292132	0.000124273	0.000154927	2.87462e-05	0.000282605	0.000171964	0.000179996	0.000106921	4.31239e-05	0.000265353	2.0642e-05	9.59588e-05	0.000178659	0.000108301	0.000174799	1.26256e-05		4.53047e-05	5.79051e-05	2.05851e-05	6.77933e-05	0.000258263	9.60752e-05	0.000154399	0.000102088	0.00023401	5.69092e-05		0.000134873
LPA 18:0	0.00073902	0.00232449	0.00132873	0.00903951	0.00137236	0.00852257	0.00372264	0.00122349	0.00361091	0.00168989	0.000921066	0.000324588	0.0011483	0.0201133	0.00832338	0.00327553	0.000315286	0.000467322	0.00454294	0.00298396	0.015106	0.0175042	0.0038317	0.000625776	0.000607041	0.00045241	0.00683889	0.00564833	0.00731251	0.0155334	0.00558456	0.00213076	0.000909118	0.00105397	0.0175138	0.00299845	0.0172209	0.0115449	0.00275779	0.00203048	0.000897404	0.00144457	0.00291987	0.00273034	0.00728325	0.0116798	0.0064478	0.00187985	0.000573789
LPA 18:1	0.000836936	0.00085874	0.000442102		0.000482353	0.00117167	0.00115034	0.000391299	0.000640428	0.000942065	0.000473258	0.000270373	0.000646579	0.000979807	0.00101516	0.001014	0.000146164	0.000287757	0.000549931	0.000381076	0.00217072	0.00194995	0.000321041	0.000154637	0.000955987	0.000703666	0.00114275	0.000847882	0.000742185	0.0017792	0.00071033	0.000610542	0.00059986	0.000425802	0.00193959	0.000711731	0.00136735	0.00102411	0.000368058	0.000381026	0.00191966	0.000483948	0.000268551	0.000379449	0.000778161	0.00121659	0.001255	0.000455621	0.000358617
LPA 19:1	1.90277e-05				3.72517e-05				3.54375e-05								4.67109e-05								0.000102575								0.000108709																4.39411e-05
LPA 20:0	8.3976e-05	6.43644e-05		0.00711999	4.14249e-05	0.000124786		0.000191235	5.21531e-05				0.000136914	0.000345597		0.00195669									0.000109622	6.995e-05							0.000150212	2.87628e-05							7.08228e-05	3.21548e-05							6.96663e-05
LPA 20:1	0.0010437	0.000190807	3.93368e-05		0.000296558	0.000322382	0.000401302		0.000199443	0.000487936	0.000250815		0.000153443	0.000208179	0.000308396		0.000135958	7.01527e-05	0.000144947	4.22348e-05	0.00072026	0.000281737	0.000123462	2.78487e-05	0.000949452	0.000139852	0.000842677	0.000204316	7.69763e-05	0.000259348	0.000348121	0.000247633	0.000433741	0.00016568	0.000283341	0.000406571	0.00011034	0.00012049	0.000140605	8.56104e-05	0.00274162	0.000179698	0.000128465	3.29012e-05	0.000158987	0.000169375	0.000397139	0.000212639	0.000555724
LPA 21:2	4.91347e-05			0.000367341					3.62059e-05			0.000197304	3.02409e-05			0.000178444
LPA 22:0																	5.53166e-05								8.75545e-05																7.29894e-05								8.48837e-05
LPC 14:0	0.00180826	0.00776446	0.0175948	0.00501353	0.00622039	0.00987983	0.0178849	0.0104054	0.0062646	0.00165771	0.00671128	0.0062615	0.00478233	0.00665968	0.0148043	0.0107111	0.000651271	0.000659444	0.00119923	0.00504352	0.00345492	0.00403468			0.000141396	0.000810899	0.00189824	0.00817483	0.0051656	0.00544136			0.000277034	0.000812851	0.0037419	0.0018427	0.00788902	0.00459476				0.000689595	0.00153156	0.00437745	0.00482632	0.0040786			0.00039196
LPC 14:1			0.00013633			0.000238183	0.000268212			5.40509e-05	0.000174389			0.000112912	0.000216105		4.66489e-05	0.000107444		0.000202786	0.000371203	0.000252297	5.08835e-05	0.00011555	7.86619e-05	0.000230469		0.00060657	9.89769e-05	0.000163721	4.22034e-05	6.63819e-05		4.87633e-05				0.000203873		0.000175649	0.000369376	6.81642e-05		9.24581e-05	0.000214193	0.000347674	0.000135565	0.000177565	0.000174361
LPC 15:0	0.00273108	0.00224095	0.00255728	0.000298397	0.00311117	0.00225343	0.00243301	0.00170291	0.00270115	0.00125772	0.00297133	0.0016375	0.00187777	0.00209494	0.00313161	0.00237998	0.000812174	0.000297291	0.00103815	0.000214803	0.00229192	0.00076572	0.000515084	0.00012646	0.00129688	0.000317147	0.000618451	0.000860961	0.000593458	0.00079983	0.000637222	0.000434331	0.000663236	0.00127295	0.000665701	0.000540625	0.000361143	0.000686483	0.000506477	0.000228791	0.000871112	0.000634799	0.000746411	0.000869727	0.000541996	0.00111742	0.000690549	0.000373857	0.00120428
LPC 15:1	0.000430745	0.00149503	0.00105912	0.00102453	0.00270636	0.00456186	0.00549261	0.00063612	0.00205942	0.00425967	0.00119874	0.00100633	0.000603157	0.00442741	0.00142795	0.000752321	0.00109917	0.00141489	0.00897647	0.0135027	0.0979808	0.0891039	0.0434832	0.0150607	0.00160446	0.00272104	0.013793	0.0419776	0.035733	0.0480333	0.032897	0.0275367	0.00127878	0.00200617	0.00893347	0.00434229	0.0509474	0.0938325	0.0199291	0.0201969	0.00125407	0.00462322	0.00550996	0.0223452	0.0352572	0.064154	0.0181507	0.067736	0.000982553
LPC 15:2	0.000125953	0.000288632	0.00131517	0.000939337	0.000573645	0.00115394	0.00370782	0.000299288	0.000367591	0.000399255	0.00044748	0.000104762	0.000358951	0.000729399	0.00103944	0.000835421	0.000151858	0.000266795	0.000880025	0.00109811	0.00332885	0.00462608	0.00155549	0.00202407	0.000168976	0.000291797	0.000875956	0.0022579	0.00151978	0.00288385	0.00152234	0.00306767	9.54937e-05	0.000418664	0.00060043	0.000218705	0.00212064	0.00450496	0.000683803	0.00305575	0.000242935	0.000572602	0.000181636	0.000843514	0.00194085	0.00311369	0.00068601	0.00557125
LPC 16:0	0.0630107	0.103927	0.165171	0.115138	0.127587	0.116633	0.160722	0.142692	0.101957	0.0463428	0.141455	0.12863	0.0715979	0.131668	0.175888	0.154847	0.0500413	0.0602466	0.110618	0.144407	0.196671	0.252542	0.107112	0.0808058	0.0517752	0.0581662	0.108801	0.25508	0.177415	0.268614	0.123356	0.0965704	0.0489952	0.0613647	0.15868	0.106327	0.203935	0.222485	0.100671	0.0911083	0.0493285	0.064879	0.101151	0.19056	0.178964	0.241868	0.250302	0.140735	0.0428059
LPC 16:1	0.00895627	0.0121142	0.0336932	0.0198468	0.0170731	0.0152643	0.0430656	0.0404573	0.0105144	0.00404732	0.0239149	0.0303275	0.00688633	0.0124019	0.0310073	0.0514657	0.00305148	0.00373304	0.0106666	0.0177783	0.0141454	0.015539	0.00215727	0.00118356	0.0025539	0.00363745	0.0102018	0.0305373	0.0140433	0.0188452	0.00211044	0.000732268	0.00265542	0.0044509	0.014191	0.0066272	0.0168177	0.0147888	0.00216525	0.00151254	0.0045075	0.00527926	0.00847149	0.0191857	0.0112047	0.0146716	0.00333164	0.00147056	0.00269609
LPC 16:2		8.53619e-05	0.000713869			0.000181386	0.000393029	0.00149212			0.000458752	0.000109506		0.000119711	0.000260642	0.001558	4.30389e-05	3.81024e-05	0.00222973	0.00272417	0.00245544	0.00245698	0.00156381	0.000484625	6.81696e-05	0.00013258	0.00414671	0.00410363	0.00361329	0.00217632	0.00113887	0.000150287	0.000252893	0.000279881	0.0037572	0.00193083	0.00391059	0.00261909	0.000605108	0.00015699	0.00014427	0.000347749	0.00172281	0.000613958	0.00380496	0.00124257	0.000277424	0.000276547	0.00010324
LPC 17:0	0.00475178	0.00403788	0.00343093		0.00709558	0.00541719	0.00364277	0.00214193	0.00601744	0.00205609	0.00321088	0.00204483	0.00392978	0.00548693	0.00430358	0.00317409	0.00101508	0.00112411	0.00265436	0.000766447	0.0028712	0.00161409	0.00123703	0.000870973	0.00176752	0.00132853	0.00158739	0.0022825	0.00246545	0.00218833	0.00126127	0.000864055	0.000808422	0.0013774	0.00281402	0.00197625	0.00162006	0.00109978	0.0007243	0.00106692	0.00136153	0.00111819	0.000606921	0.000447863	0.00137324	0.00181165	0.00188745	0.00160216	0.00141503
LPC 17:1	0.000677487	0.00167102	0.00287964	0.000553588	0.00306254	0.00250578	0.00172671	0.000893662	0.00255472	0.000363674	0.00207546	0.000934038	0.00135006	0.00262258	0.00276641	0.00193433	0.000487639	0.000430609	0.00921035	0.00615641	0.00661944	0.00591051	0.00731529	0.00225463	0.00159658	0.000325853	0.0115547	0.0105669	0.0101288	0.00620281	0.0046113	0.00200119	0.000859367	0.00142405	0.0151111	0.00633194	0.00603732	0.00481903	0.00363114	0.0012285	0.000248399	0.00075136	0.00330112	0.00198902	0.00839632	0.00434687	0.00256882	0.00181257	0.000754623
LPC 17:2	0.00454474	0.000674538	0.000227418		0.000333937	0.000133959	0.00124742	0.000496083	0.000773188	0.002803	0.000110726	0.000180897	0.000195102	0.000593167	0.000115353	0.000472697	0.000283385	0.000484843	0.00349632	0.00186532	0.0040953	0.00196587	0.00057218	0.000609936	0.000649059	0.00267747	0.00427847	0.00313024	0.00307639	0.00166602	0.000669223	0.000191599	0.00140834	0.000961538	0.00513386	0.00207871	0.00167143	0.00128447	0.000789716	0.000287053	0.00532985	0.00163464	0.00346008	0.00116135	0.00295748	0.00693673	0.00174089	0.000800823	0.00612589
LPC 17:3		0.00489603	0.000653355		0.00427843	0.00173768	0.00037479	0.00338399	0.00285954	0.000946605	0.000175779	0.00229123	0.00213096	0.00598426	0.00212026	0.00239924	0.000469949	0.000638328	0.0113991	0.00463306	0.0190511	0.013796	0.00807772	0.000830629	0.00118331	0.00170798	0.00141019	0.00657975	0.00556007	0.0125705	0.00631374	0.00559273	0.000100099	0.00113951	0.00229348	0.00163038	0.0155188	0.00953007	0.00440702	0.00263152		0.00287112	0.00463696	0.0162089	0.00664491	0.040657	0.0166318	0.00732876	7.94745e-05
LPC 18:0	0.0677567	0.0771232	0.0411745	0.0538254	0.135607	0.0897732	0.0441561	0.0549587	0.138279	0.0370374	0.0408073	0.0389202	0.0894412	0.126328	0.0591812	0.0447371	0.029383	0.0579384	0.0415955	0.0413123	0.0443806	0.0704572	0.0432969	0.0347355	0.0373536	0.0569872	0.0466081	0.0663924	0.0456762	0.0728633	0.0486715	0.0380757	0.040426	0.0487856	0.0553664	0.0449826	0.0522511	0.0610732	0.0374888	0.0326741	0.0282555	0.052639	0.0365676	0.0473151	0.0438181	0.0636165	0.122883	0.0644503	0.0359717
LPC 18:1	0.0705472	0.125304	0.22719	0.0484967	0.160231	0.171881	0.245424	0.103401	0.127233	0.0313393	0.138661	0.0904814	0.113045	0.148724	0.231707	0.132083	0.00939983	0.0155156	0.0319043	0.0387538	0.0397705	0.0492731	0.0313789	0.0297991	0.0117386	0.0146348	0.0389171	0.0700228	0.0337021	0.0558874	0.0344877	0.0346023	0.0110409	0.0167616	0.0490761	0.0248026	0.0399352	0.0426123	0.0283419	0.0320472	0.0114029	0.0179034	0.0279913	0.0393538	0.0306351	0.0440523	0.0561386	0.0423705	0.00813116
LPC 18:2	0.00675008	0.00368499	0.00725637	0.00107626	0.0145723	0.00564788	0.00561785	0.00507342	0.00796867	0.000553797	0.00609663	0.00580316	0.0040455	0.00265647	0.00780851	0.00598446	0.003563	0.00678126	0.0128358	0.00640122	0.0105542	0.00811468	0.00692339	0.00302676	0.00574521	0.00611176	0.0129867	0.00950321	0.0137556	0.00942187	0.00515783	0.00253154	0.00390074	0.00764081	0.0157791	0.00633194	0.0129321	0.00951464	0.00519002	0.00302662	0.00332148	0.0075953	0.00760032	0.00442275	0.0131162	0.00718489	0.036028	0.00219209	0.00383515
LPC 18:3			0.000132145				0.000201509	5.56963e-05			6.53726e-05	0.000292553			0.000111863	0.000122659	0.000213953	0.000492349	0.00445175	0.00282617	0.00203512	0.00241823	0.00195697	0.000869835	0.000542148	0.000129463	0.00569111	0.00365753	0.003706	0.00255033	0.00102729	0.000133752	0.000611091	0.000779493	0.0052773	0.00185959	0.00341611	0.00221239	0.00100891	0.000685209		0.000569602	0.00305691	0.00108681	0.00517257	0.00129575	0.000638665	0.000793044	0.000149051
LPC 19:0	0.000152791	0.000695879	0.000157183		0.000976308	0.000737498			0.00161753	6.14677e-05	0.000199936		0.00107048	0.0013269	0.000434604		5.04538e-05	0.00027083	0.00065772	0.000240947	0.000306374	0.000471182	0.00027924	5.59092e-05	0.000210865	0.00013821	0.000322676	0.000822097	0.000243268	0.000344154	0.000218963	0.000114305	0.000371024	0.00012259	0.000739259	0.000390189	0.000161176		4.88057e-05	7.51243e-05	0.000207817	9.96189e-05	9.19449e-05	0.000127094	0.000281223	0.000195358	0.000138916	0.000125443	0.000340959
LPC 19:1	0.00100712	0.00148371	0.00132501		0.0022513	0.00174695	0.000904997	0.000493295	0.0017827	0.000143583	0.000814522	0.000269245	0.00164874	0.00195151	0.00200074	0.000678783	0.000300631	0.000289822	0.00440554	0.00314669	0.00355737	0.00376164	0.00512547	0.00253862	0.000747798	0.000302533	0.00745061	0.00677001	0.00505919	0.00399313	0.00360168	0.00201426	0.00044255	0.000744482	0.00840431	0.00285362	0.000871423	0.00243909	0.00100372	0.00108055	0.000860376	0.000639051	0.000967238	0.000790548	0.00309163	0.000941131	0.00144631	0.000879065	0.000253086
LPC 19:2		4.22972e-05	4.57689e-05	0.000342629	0.000844732			3.72724e-05	0.000702956	4.22284e-05	0.000187691	4.92913e-05	8.70024e-05	5.80077e-05	0.000188023	0.000217284	0.000485716	0.000275555	0.00936635	0.00558535	0.00675159	0.00498525	0.00568961	0.00226364	0.002698		0.0115021	0.00869652	0.00959585	0.00485096	0.00301138	0.00211298	0.00169057	0.00307014	0.0144875	0.00619847	0.00625638	0.00463913	0.002505	0.00148447	0.000303467	0.000754386	0.00501609	0.00186234	0.00586408	0.00278794	0.00111691	0.000636126	0.000549512
LPC 19:3	0.000177372				0.000154737	0.000228749			0.000147839	6.74406e-05			5.49396e-05	7.97806e-05			0.000189331	0.000704321	0.00601941	0.00377845	0.00144082	0.00233305	0.00306798	0.00130917	0.00150712	0.000122669	0.00784311	0.00536532	0.00657513	0.00278753	0.00205968	0.000664358	0.00117164	0.00232168	0.00738732	0.00370625	0.00323061	0.00310362	0.000888221	0.000693245	0.000372317	0.00148183	0.00373233	0.00102441	0.00592725	0.00112919	0.000925885	0.000484547
LPC 19:4								5.67554e-05				0.000106955				3.41331e-05		0.00040315	0.00222332	0.00137536	0.00200062	0.0013727	0.000374176			0.000202256	0.0016336	0.000955808	0.00287422	0.00154732	0.000388669			0.000595422	0.00241132	0.000825208	0.00145858	0.0011031	0.000400834			0.000121955	0.00119829		0.00254091	0.000330467
LPC 20:0	0.000159757	0.000520682	9.06612e-05		0.0012544	0.000797218	0.000111548	0.000260042	0.00223275	0.000336447	0.000403396	0.000644848	0.00336535	0.00258147	0.000111583	0.00064061				6.22511e-05		0.000120227	0.000256694	0.00061453				5.89076e-05	0.000410381	7.05161e-05	0.000113066	0.000214077				0.000195236	6.81599e-05	0.000119702	4.12553e-05	0.000302951				8.11383e-05	0.000183495		0.000346131	0.00054965
LPC 20:1	0.000716472	0.00621171	0.00648621	0.000344935	0.0100423	0.00700607	0.00586739	0.00284652	0.00928936	0.00181467	0.00349006	0.00388428	0.0091397	0.0117905	0.00766151	0.00485821	0.00031525	0.00137315	0.0032422	0.00272795	0.000779533	0.00257216	0.00292301	0.00270174	0.000940082	0.000559359	0.00422267	0.00545439	0.00345381	0.00290036	0.00239311	0.00264292	0.000454078	0.00145852	0.00469265	0.00200851	0.0015162	0.00113541	0.00107396	0.00201307	0.000750115	0.00112753	0.000905707	0.000641274	0.00209725	0.00114879	0.00174475	0.00335483	0.000408108
LPC 20:2	0.00109768	0.00225101	0.00379483	0.000474538	0.00598966	0.00360847	0.00330083	0.0024428	0.00444486	0.00035994	0.00246082	0.001354	0.00249324	0.00323433	0.0041397	0.00373056	0.000766267	0.00178049	0.00870301	0.00471843	0.00805634	0.00537826	0.00753724	0.00289673	0.00126605	0.0012581	0.00990286	0.00703018	0.00693701	0.00665737	0.00523257	0.00263421	0.00205624	0.00243479	0.0115253	0.00405005	0.00949204	0.00607165	0.00613376	0.00291481	0.000587069	0.00187805	0.00487082	0.00198201	0.00761331	0.00367239	0.00416293	0.00232472	0.000779182
LPC 20:3	0.00351301	0.00310567	0.00456048		0.00776314	0.00414162	0.00290237	0.00184741	0.00502081	0.000329155	0.00541331	0.00226734	0.0030799	0.00367984	0.00578962	0.00271363	0.000243813	0.00178823	0.00669125	0.00400596	0.004293	0.00367618	0.00461407	0.00181893	0.00182192	0.000893268	0.00923091	0.00471559	0.00603737	0.00445951	0.00357927	0.00204204	0.00146648	0.00174831	0.0081368	0.00318695	0.0066056	0.00451821	0.00365139	0.00160164	0.000707734	0.00194632	0.0045249	0.00171134	0.00615755	0.00200664	0.00238289	0.000828845	0.000655153
LPC 20:4	0.0111881	0.00374019	0.011611	0.000872764	0.0145522	0.00527906	0.0115989	0.00194355	0.00613546	0.000429113	0.0168086	0.00373143	0.00367371	0.00253788	0.0113282	0.00148626	0.00204982	0.00469861	0.00589796	0.00457806	0.00459776	0.00489566	0.00579827	0.00339031	0.00419567	0.00351579	0.00791595	0.0057288	0.00605235	0.00768643	0.00603278	0.00292132	0.00314955	0.00495674	0.00673915	0.00449665	0.00643369	0.00478278	0.00538796	0.00245701	0.00297231	0.00474564	0.00591507	0.00233261	0.00512814	0.00444906	0.0110436	0.00188885	0.00295965
LPC 20:5	6.80602e-05	9.83516e-05	0.00117054		3.2246e-05	9.50783e-05	0.000262064				0.000968539		1.00971e-05	3.74987e-05	0.000597056		2.22655e-05	0.000582122	0.00108512	0.00210027	0.000154869	0.000400343	0.00011139		0.000669969		0.00209962	0.00204924	0.00155828	0.00021317	0.000232706		0.000197232	0.000866126	0.00160516	0.00054649	0.000383581	8.47367e-05	8.92943e-05			0.000457666	0.000891784	0.000260616	0.000282188	0.000533631	5.57597e-05		0.000205559
LPC 21:1					0.00019025				6.77265e-05				4.87788e-05							0.000488326		0.000359803	0.000501192					0.0012829		0.000274032	0.000130169					0.000227746		0.000267652	0.000105523					5.0545e-05		8.31722e-05
LPC 21:2	0.000198155	0.000139806	4.62168e-05		0.000152841	0.000259974	1.31368e-05	5.5852e-05	0.000297692		3.1444e-05	0.000110042	9.77974e-05	0.000194041	0.000170615	6.86226e-05	0.000356372	0.00226243	0.00874939	0.00604939	0.00948064	0.00603969	0.00546613	0.00119175	0.00232728	0.00106681	0.0103077	0.00853281	0.00865423	0.0065334	0.00272033	0.00047971	0.00045525	0.0026807	0.0123522	0.00543039	0.0107143	0.00593388	0.00326063	0.000975955	0.000830527	0.00282129	0.00530127	0.00159947	0.00879668	0.00557274	0.00142328	0.000310673	0.000420017
LPC 21:3	0.000705616	7.73102e-05	0.000124947		0.000429297	0.000418072	9.40504e-05		0.000425849	8.59416e-05	3.45519e-05		0.000110243	0.000154239			0.000190262	0.00195211	0.00652081	0.00462808	0.00257866	0.00419683	0.00463514	0.00207046	0.00268322	0.000456519	0.00835918	0.00577337	0.00707261	0.00475272	0.00304228	0.00125321	0.00217737	0.00313757	0.00904309	0.00358522	0.00624977	0.00458071	0.00309323	0.00158311	0.000757291	0.00232343	0.00451645	0.00132679	0.0078982	0.00217509	0.0011721	0.000606829	0.00106488
LPC 21:4																	4.38984e-05	0.00210331	0.00707806	0.00606504	0.00331959	0.00394844	0.00443019	0.00216729	0.00208984	0.000242615	0.00907072	0.0065135	0.0089799	0.0042034	0.00346556	0.00124912	0.00156502	0.00255492	0.00702812	0.00465071	0.00588205	0.00470846	0.00285334	0.00112616	0.000865827	0.0007562	0.00659503	0.00285781	0.0113727	0.00313049	0.00179457	0.00088437	0.000626826
LPC 21:5																	1.37215e-05	0.000857888	0.0011536	0.00222103	0.000657106	0.00119667	0.00023286		0.000948441	3.58911e-05	0.00245999	0.00169206	0.00228817	0.00103261	0.00025158		0.000226492	0.000663463	0.00183855	0.000773027	0.00169545	0.00115256	0.000302718		0.000195672	0.000268552	0.000764605	0.00014156	0.00132788	0.000792073	7.21242e-05		0.000396185
LPC 22:0		0.000333505	0.000242459		8.84955e-05	8.16094e-05		0.000206466	0.000230336	0.000200927	0.000968291	0.000704433	0.00049163	0.000517819	0.000203645	0.000261151				0.000147852		0.000233412	0.000292515	0.000725826				0.000154531		5.80481e-05	0.000179785	0.00023345				0.000105185		0.000149325	0.000239046	0.00025426							0.000218203	0.000416874
LPC 22:2		0.000177694	5.15229e-05		0.000107863	0.000163995			0.000187793		0.000139375		4.89339e-05	0.000128764	0.000222176			0.000330994	0.00106468	0.00085754		0.000300335		0.00020439		5.64032e-05	0.0014591	0.000771913		0.000332021		6.99821e-05		0.000659603	0.00118027	0.000317155		0.000290186		0.000117415		0.000518062	0.000105708					8.87361e-05
LPC 22:3		0.000170698	0.000183733		0.000629624	0.000375687	0.000153628	8.26109e-05	0.000644421	6.03226e-05	0.000394379	0.000156744	9.01112e-05	4.21937e-05	0.000121851	0.000386644	0.000101038	0.000948107	0.00168754	0.00221103	0.00115958	0.00111319	0.00129843	0.000812098	0.000522127	0.000387156	0.00210016	0.00235825	0.00217956	0.000993358	0.000462615	6.31897e-05	0.000269738	0.000678377	0.00295955	0.000599319	0.00100631	0.00131862	0.000315301	0.000292279	0.000171578	0.000592095	0.000703346	0.000436015	0.00158478	0.000381544	0.00016438	0.000124185	0.000130163
LPC 22:4	0.00149646	0.00039611	0.000954858		0.00491996	0.000856478	0.000389535		0.00216403		0.00123676		0.000888722	0.000580118	0.000900626		0.0001298	0.00177421	0.00581285	0.00483523	0.00499782	0.00528349	0.00453298	0.00179084	0.0022804	0.000188361	0.00677896	0.00626264	0.00675813	0.00570702	0.00413465	0.00117111	0.00211138	0.0017858	0.00554677	0.00321324	0.00688978	0.00478694	0.00186597	0.000944376	0.000143168	0.000805262	0.00380827	0.00165395	0.00645041	0.00201054	0.00134145	0.00120236	0.000631711
LPC 22:5	0.00146462	0.00210794	0.00250111		0.00387719	0.00262886	0.00140317	2.95419e-05	0.00244419		0.00246461	7.45862e-05	0.000630858	0.0016022	0.0018008	3.38995e-05		0.000635506	0.000846435	0.00262068	0.00166693	0.00270221	0.00185274	0.000736618		0.000217731	0.00414227	0.00266971	0.00374173	0.00291533	0.00119016	0.000450755		0.000874197	0.00311887	0.00132559	0.00217478	0.00220619	0.000593651	0.000183696		0.000294904	0.000949308	0.000802741	0.00375469	0.0014795	0.000329522	0.00032351
LPC 22:6	0.00657053	0.00364648	0.00835913	0.00121911	0.00483875	0.00323781	0.00845142	0.000891479	0.00317939	0.000920867	0.00449344	0.000872601	0.00152866	0.00198756	0.00674578	0.000680535	0.00097058	0.000826731	0.00192656	0.00110714	0.00365157	0.00166637	0.00205434	0.0022189	0.00108168	0.000752789	0.00208706	0.00179234	0.00123125	0.00206494	0.00203631	0.00232242	0.00365844	0.000414423	0.0019867	0.000810777	0.0020245	0.00173058	0.00190154	0.00253439	0.00148585	0.00159123	0.000839393	0.000798169	0.00119873	0.00125613	0.00734121	0.0027114	0.00163496
LPE 14:0		0.00016414	0.000466357				0.000384745			0.000120182	0.000195046			4.44254e-05	8.20408e-05		0.000115819	0.000447107	0.002059	0.00300186	0.00160853	0.00151695			0.000474037	0.000248158	0.0029231	0.00575415	0.00232297	0.00174422			0.000585666	0.00109688	0.00525951	0.000964329	0.0029031	0.000737964			0.000122836	0.00103335	0.00168892	0.0016915	0.000492643	0.00119219			0.000162907
LPE 15:0
LPE 16:0	0.0120918	0.024634	0.0188764	0.0217976	0.030381	0.0302887	0.0212183	0.0346175	0.0227578	0.0148663	0.0180323	0.0344708	0.00968588	0.038055	0.0273518	0.0338859	0.0286952	0.0391506	0.12465	0.156685	0.186099	0.227046	0.0698066	0.0372513	0.0424471	0.0344621	0.143435	0.299377	0.172006	0.231202	0.0795839	0.0496706	0.0371399	0.0540615	0.19722	0.0647243	0.213937	0.185738	0.0662457	0.0457128	0.0330908	0.0714767	0.0828417	0.165104	0.156666	0.196173	0.127816	0.0923253	0.0285291
LPE 16:1	0.000305718	0.00239756	0.0066519	0.00147406	0.00168004	0.00342707	0.00802386	0.0115463	0.000951765	0.000378866	0.00462251	0.00877877	0.00063082	0.00318947	0.00662672	0.0191531	0.00236544	0.00492957	0.0161918	0.0287809	0.0155617	0.0211196	0.00442558	0.00325668	0.00445058	0.00328784	0.0203141	0.0485964	0.0164448	0.0241435	0.00515464	0.00376906	0.00402856	0.00838826	0.02776	0.0117732	0.0206514	0.0169616	0.00414874	0.00447653	0.00348552	0.00873341	0.013147	0.0231831	0.0133918	0.0179356	0.00718379	0.00613149	0.00231879
LPE 17:0	0.00257312	0.00279554	0.00878014	0.0104239	0.0106025	0.0120248	0.00262452	0.00240221	0.013734	0.0131798	0.00150602	0.000712739	0.00225696	0.00394832	0.00364193	0.00126991
LPE 17:1		0.000298003	0.000534813		9.038e-05	0.00079493	0.000249934		0.000297904		0.000202657		4.44853e-05	0.000677542	0.000809469
LPE 18:0	0.0841418	0.104205	0.0536166	0.0996277	0.171674	0.110248	0.0683065	0.126721	0.165014	0.0470075	0.0450553	0.0900166	0.0977886	0.134119	0.0769569	0.108392	0.0321935	0.0480805	0.0996157	0.130745	0.231114	0.36847	0.143153	0.0773838	0.0306208	0.0530413	0.0871044	0.236002	0.199311	0.358917	0.175331	0.111957	0.027303	0.0456112	0.11197	0.0620042	0.265535	0.292587	0.119744	0.0805911	0.028239	0.0533949	0.0740658	0.15854	0.181626	0.327922	0.280313	0.228991	0.0242541
LPE 18:1	0.0342856	0.105164	0.129267	0.0209739	0.0854651	0.139886	0.148157	0.0796708	0.0727535	0.028842	0.0792234	0.0717939	0.063461	0.149874	0.160654	0.117746	0.0197952	0.0308889	0.0826305	0.0943385	0.0677757	0.111386	0.0875075	0.10834	0.021919	0.0275692	0.0855554	0.167656	0.069202	0.124725	0.0810829	0.123941	0.0199603	0.0398348	0.109806	0.0416824	0.079829	0.0908859	0.0845997	0.117363	0.0187125	0.0472854	0.0540793	0.0834425	0.056182	0.0922139	0.10984	0.167042	0.0142291
LPE 18:2	0.000337932	0.00126712	0.00324984	0.000250111	0.00275473	0.0014052	0.00248638	0.00326863	0.000903225	0.000368485	0.00203382	0.00358097	0.000564141	0.00161727	0.00405151	0.00507294	0.00286702	0.00568572	0.00271203	0.00489485	0.00412806	0.00509269	0.00326807	0.00377346	0.00357436	0.00421607	0.00422758	0.00805892	0.00340789	0.00554453	0.00335742	0.00364177	0.00156108	0.00710513	0.00416438	0.00172767	0.00375545	0.00448996	0.00325448	0.00420343	0.00333651	0.00844644	0.00155562	0.00347274	0.00232924	0.00398854	0.00472692	0.00561887	0.00229998
LPE 20:0	0.00138574	0.00147831	0.000808708	0.000812245	0.00408346	0.00277253	0.000610662	0.000942731	0.00417882	0.000525395	0.00129983	0.000919	0.00359001	0.00341481	0.00099927	0.000923586
LPE 20:1	0.00278962	0.00867321	0.0138713	0.000532426	0.0070548	0.0102609	0.0127848	0.00501491	0.00598754	0.002567	0.00683824	0.0044091	0.00733007	0.00944548	0.0131986	0.00870244	0.000958483	0.00215242	0.00721947	0.00331456	0.00147013	0.00391571	0.0163801	0.0245048	0.00120556	0.00150438	0.00544905	0.00531461	0.00207011	0.00416393	0.0115111	0.0236023	0.00074378	0.00388026	0.00686722	0.00136272	0.00277262	0.00364482	0.0174541	0.0279774	0.00063293	0.00381825	0.00267664	0.00230943	0.00217233	0.00365303	0.0142582	0.0268649	0.000280827
LPE 20:2		0.000919337	0.00287843	0.000389274	0.000660236	0.00118699	0.00235255	0.00252116	0.000625314	6.8147e-05	0.00167852	0.00060124	0.000563903	0.00115372	0.0030303	0.00514024	0.00121919	0.00215507	0.00363336	0.00260201	0.0011029	0.00227878	0.0046086	0.00547352	0.00192509	0.000738574	0.00447626	0.00381665	0.00188669	0.00249173	0.0029875	0.00585784	0.000726655	0.00302616	0.00541225	0.00123764	0.00160154	0.00214975	0.00394252	0.00579178	0.000471052	0.00428099	0.00195311	0.0013788	0.00136224	0.000983066	0.00424522	0.00564756	0.000895035
LPE 20:3	0.000679792	0.0018637	0.00612284	0.000520863	0.00411496	0.00381432	0.00495571	0.00757004	0.00243875	0.00039184	0.00488417	0.00362662	0.00204734	0.00281624	0.00728668	0.0159168	0.00293919	0.00513397	0.012827	0.0106746	0.00760273	0.00863577	0.0122127	0.0085038	0.00513572	0.00240523	0.0160788	0.0137005	0.0104188	0.00955981	0.0086974	0.00784433	0.00296458	0.00694776	0.0187182	0.00712559	0.0107826	0.00834864	0.0103347	0.00893493	0.00337323	0.00957374	0.00893186	0.00466225	0.0092499	0.0063304	0.00815678	0.00776337	0.00332074
LPE 20:4	0.015877	0.00963097	0.0278884	0.0151513	0.019666	0.0133351	0.0297168	0.0202345	0.0139029	0.00263577	0.0248954	0.0184467	0.010137	0.00863897	0.0330802	0.0154333	0.0680506	0.111445	0.230028	0.168409	0.162531	0.184523	0.239689	0.0746433	0.105778	0.063232	0.27873	0.260153	0.156492	0.22458	0.200826	0.0669195	0.0941604	0.129348	0.298337	0.134492	0.220005	0.169251	0.226877	0.0649528	0.103155	0.12886	0.195524	0.0894884	0.14429	0.149147	0.181363	0.0681235	0.100987
LPE 22:0		0.000110981	5.2986e-05							0.000241642	0.000270116			0.000492793	5.68285e-05
LPE 22:1			0.000170455					8.89192e-05			0.000471853	0.000500694			0.000405918	0.000298752
LPE 22:2																	5.98483e-05	0.000637721	0.000459555	0.00051166			0.000946625	0.00154985	0.000368563	0.000347125	0.000448468	0.000585809			0.000380364	0.00132949	0.000314449	0.000811608	0.00110545	6.47326e-05			0.000405694	0.00155633	0.000193725	0.000683065	0.000347988				0.000318285	0.000868777	0.000109375
LPE 22:3																	0.00288241	0.00487103	0.013065	0.00883912	0.00447429	0.00485681	0.00486425	0.00303238	0.0054758	0.00319397	0.0160971	0.0123217	0.00547884	0.00499972	0.00366363	0.0026607	0.00484607	0.00534514	0.0204121	0.00603317	0.0040055	0.0047339	0.00275348	0.00266384	0.00246275	0.00737345	0.00931764	0.00518621	0.00502938	0.00331378	0.00216182	0.00267793	0.00248443
LPE 22:4	0.00660974	0.00303804	0.00382653	0.00221765	0.0124772	0.00408658	0.00469416	0.00198837	0.00476798	0.000163786	0.00582515	0.00428139	0.00340008	0.00312175	0.00473636	0.00115487	0.0382648	0.0530258	0.0922018	0.111042	0.085564	0.119809	0.151759	0.0518373	0.0587273	0.0287383	0.101676	0.139413	0.0812619	0.134664	0.118436	0.0496767	0.0477476	0.0552787	0.14175	0.0722335	0.112007	0.100077	0.123434	0.0458176	0.0478887	0.0581936	0.0649054	0.0540713	0.0737624	0.0945891	0.104629	0.0475945	0.0628238
LPE 22:5	0.00711739	0.00874589	0.0102591	0.000609603	0.012077	0.00976274	0.010809	0.00200853	0.00574784	0.00104658	0.0082606	0.0031771	0.00465951	0.00787939	0.00972113	0.00161351	0.0113871	0.0108609	0.0403515	0.0315321	0.0376412	0.0435558	0.0179085	0.00470291	0.0167463	0.00582144	0.0416738	0.037867	0.031749	0.0504946	0.0153875	0.00401658	0.01393	0.00985498	0.0617679	0.0208299	0.0494962	0.0329492	0.0163389	0.00487925	0.0146787	0.00883413	0.0298543	0.0132884	0.0315022	0.0323411	0.0133763	0.0044103	0.0147706
LPE 22:6	0.00729142	0.0137645	0.0383019	0.00113223	0.0176033	0.0144794	0.034573	0.00566817	0.0118771	0.000721332	0.0247019	0.00537858	0.00587445	0.00498021	0.0321565	0.00446803	0.0159038	0.0190598	0.213782	0.252829	0.318389	0.381421	0.498671	0.145656	0.0163725	0.00853291	0.270528	0.326031	0.255458	0.443162	0.401115	0.133309		0.0183821	0.398021	0.184049	0.401295	0.324396	0.456442	0.132358	0.00867857	0.016318	0.188496	0.125421	0.243677	0.314608	0.391769	0.141644	0.00185089
LPE O-16:1	0.0118608	0.0852046	0.0416866	0.00470207	0.0355158	0.0904291	0.0566061	0.00557939	0.0289554	0.0433979	0.036396	0.0178975	0.0279808	0.0898119	0.0593558	0.00547353	0.00530331	0.00818026	0.0113956	0.0486453	0.0304757	0.0668259	0.0176283	0.0145966	0.00380063	0.00728427	0.0157378	0.0731016	0.0282168	0.0589386	0.0235388	0.0150599	0.00548137	0.00688175	0.0188432	0.0127777	0.0334852	0.0481852	0.0150821	0.0146003	0.00341909	0.00742799	0.01134	0.0479776	0.0252541	0.0519283	0.0526915	0.033557	0.00359116
LPE O-18:0	0.0126539	0.0361555	0.0115957	0.00290925	0.0124392	0.0608377	0.0161253	0.00654516	0.0141995	0.0301039	0.00906737	0.00590888	0.01057	0.14422	0.0189841	0.00502606	0.0057234	0.00308397	0.0094093	0.00388409	0.0160845	0.00965939	0.0045893	0.00226045	0.00707975	0.00520831	0.00915585	0.00893828	0.00725924	0.0110107	0.00430458	0.00461052	0.00745674	0.00523171	0.00654535	0.00493345	0.007642	0.0103034	0.00481511	0.0045373	0.0102636	0.00577448	0.00684317	0.00759456	0.011634	0.0115689	0.00541908	0.00659041	0.00862637
LPE O-18:1	0.0307184	0.125333	0.0463806	0.00207511	0.0668126	0.148618	0.0613828	0.00691367	0.0752491	0.0655316	0.0441452	0.014343	0.0869328	0.168835	0.0753231	0.00915291	0.00406184	0.00446163	0.00986787	0.0141721	0.0179125	0.0447386	0.0172434	0.0214807	0.00259187	0.00531675	0.0081321	0.0235209	0.0148133	0.0389726	0.0195169	0.0206858	0.00231146	0.0046429	0.0097471	0.00571882	0.0170562	0.030262	0.0151065	0.0189484	0.00172102	0.00494445	0.00475075	0.0149524	0.0127401	0.0357638	0.0347851	0.041945	0.00260164
LPE O-18:2	0.0105887	0.0517963	0.0495798	0.00286155	0.0327009	0.0543198	0.0682351	0.0104664	0.0244552	0.0266423	0.0453484	0.0186715	0.0269121	0.0551459	0.0611218	0.0130897	0.0025585	0.00350189	0.00333165	0.0123926	0.00630295	0.0138513	0.00749101	0.0158295	0.00164388	0.00314047	0.0057521	0.0225749	0.00649783	0.0122817	0.00895822	0.0151154	0.000902397	0.00242266	0.00663856	0.00355306	0.00694614	0.0094407	0.00617762	0.0139614	0.000787373	0.00243597	0.00433838	0.0122411	0.00398781	0.0103315	0.0177491	0.0230819	0.000779251
LPI 15:0	0.00214454	0.00181725	0.000970943	0.00119354	0.00175207	0.00109059	0.000979276	0.00106691	0.00143952	0.00116536	0.000891614	0.00083558	0.00128014	0.00169097	0.00153477	0.00175689	0.00101511	0.000298543	0.00154278	0.000128852	0.00348039	0.00100406	0.000671576	8.08212e-05	0.00170324	0.000906989	0.000535646	0.000325608	0.00100715	0.000762589	0.000284911	0.000515926	0.00230887	0.0010459	0.000991004	0.00120422	0.000710918	0.000558605	0.000404478	0.000654259	0.00311337	0.00123079	0.0011683	0.000752916	0.000757761	0.000711248	0.000398542	0.00056768	0.00205415
LPI 16:0	0.00137707	0.00173032	0.000848581	0.000578145	0.00203458	9.12589e-05	0.000390553	0.00191228	0.00141892	0.00186899	0.00542516	0.0104009	0.0028309	0.000936361	0.00191157	0.00343539	0.000998659	0.000677442	0.00254836	0.00387856	0.0048371	0.0075745	0.00395417	0.00303847	0.00102719	0.000850608	0.00248875	0.00774641	0.00580953	0.00780928	0.00453267	0.00437538	0.000994416	0.000431698	0.0048681	0.00102846	0.00625863	0.00570486	0.00333014	0.00280935	0.00105998	0.00181446	0.00228837	0.0052924	0.0053517	0.00694579	0.00670627	0.00803844	0.00157403
LPI 16:1	0.000650808				0.000382072								0.000713615				0.000262276	0.000155478							0.000678232	2.122e-05							0.0010168	0.000423319							0.000740742	3.95813e-05							0.00063646
LPI 17:0	0.000304459	0.000172926	8.72914e-05		0.000339168	7.57289e-05	2.1894e-05		0.000309542	6.9137e-05	0.000385838		0.000462387	0.000269058	0.000225568			6.7488e-05	0.000110993	3.98656e-05	6.92949e-05				0.000104836	3.57364e-05	2.59955e-05	9.28746e-05					0.000169139	7.59582e-05	0.000131308	7.68672e-05	2.87651e-05				0.000190658	0.000132007			3.53445e-05				7.19625e-05
LPI 18:0	0.048334	0.0630739	0.047714	0.0389958	0.0814329	0.0569938	0.0556941	0.0622396	0.136333	0.0631034	0.0637664	0.0736169	0.120265	0.0918043	0.0543203	0.0596255	0.00810704	0.0119396	0.0366483	0.0325689	0.0363539	0.0768794	0.0214509	0.0151757	0.00955474	0.0102927	0.0406801	0.0716841	0.0437843	0.0812724	0.0299226	0.022761	0.0092074	0.0125711	0.0694637	0.0139518	0.0585597	0.0655224	0.0207317	0.0175843	0.0113874	0.0154721	0.0281484	0.0525938	0.0410905	0.0639659	0.0367674	0.0413787	0.0115167
LPI 18:1	0.0146223	0.0172813	0.0171371	0.00245105	0.021739	0.0200697	0.0217687	0.0100088	0.0302052	0.0122273	0.022808	0.0225607	0.0470845	0.028685	0.0246798	0.0126646	0.00155241	0.00245982	0.00358073	0.00569323	0.00524599	0.00849873	0.00209768	0.00237557	0.0010343	0.00216322	0.00302635	0.0125268	0.00518959	0.0103397	0.00375136	0.00377511	0.00120507	0.00337771	0.00714219	0.000888204	0.00722179	0.00712082	0.00268899	0.00301929	0.001393	0.00325044	0.00205768	0.00778019	0.00531808	0.00733407	0.00512594	0.00601162	0.00208608
LPI 18:2	0.00375446	0.000390682	0.000781193	0.000517655	0.00306468	0.000737462	0.00125315	0.000454979	0.00205459	0.000297784	0.001597	0.000447046	0.00226589	0.000955031	0.00152446	0.00506153	0.000148606	5.48807e-05	0.00018439	0.000135986	0.000350931	0.000172319	8.60312e-05	4.37586e-05			0.000162074	2.69446e-05	0.000750108	8.0874e-05	0.000125362	9.70791e-05	0.000249304	0.000108577	8.42423e-05		8.06962e-05	9.69635e-05		2.61067e-05	0.000424391	0.000170547		0.000114523	0.000184789	0.000123039	0.000111189	1.33e-06	0.000369009
LPI 18:3																				4.28956e-05		5.66069e-05						2.61009e-05		0.000128816						4.03943e-05								0.000104966		6.78254e-05
LPI 19:0		2.56287e-05				4.23264e-05								4.61685e-05						6.76e-06		7.22125e-05					0.000114264	0.00034451		0.000330571					0.000259233	0.000113976							0.000137917	0.000185341		5.48888e-05
LPI 19:1	0.000158828	3.63624e-05			0.000243017	0.000133239				0.000239089			0.000142108	0.000124408
LPI 19:2	4.49021e-05		0.000108315		5.06258e-05		5.59859e-05		7.82535e-05				6.40242e-05		5.93399e-05
LPI 20:0	8.73525e-05				5.20454e-05				8.67336e-05				0.000271332
LPI 20:1	0.000256038	0.000484921	0.000147371	0.000122417	0.000221871	0.000529074	0.000496493	9.50012e-05	0.000731269	0.000348828	0.000783249	0.000156993	0.00169241	0.00122487	0.000650293	0.000404298	4.04981e-05	4.37494e-05							9.32643e-05	6.21895e-05							7.70606e-05								6.67779e-05	0.000170082							0.00022199
LPI 20:2	0.000258102	0.000934397	0.00529538		0.000383728	0.000987727	0.00647478	0.000374577	0.000571393	0.00130464	0.00353537	0.000140957	0.00108866	0.00177766	0.00758492	0.00122804
LPI 20:3	0.00415182	0.00486303	0.0111755	7.5285e-05	0.00466507	0.00850681	0.012798	0.00580173	0.00708687	0.00413961	0.0146253	0.00357241	0.0133938	0.00871624	0.0166225	0.0141046	0.000243005	9.08987e-05	0.0027975	0.000221215	0.000997214	0.000667995	0.000273384	7.05908e-05	8.37595e-05	0.000444954	0.00167588	0.00239851	0.00169314	0.00169576	0.00126455	0.000523734	0.000181658	0.000391052	0.00174592	0.000411002	0.00324237	0.00198654	0.000533408	0.000204096	0.000129604	0.000678362	0.00159862	0.00101845	0.00150089	0.00196194	0.000455013	0.000724641	0.000593614
LPI 20:4	0.0803564	0.0196262	0.0371255	0.00540684	0.0753621	0.0355783	0.0498305	0.00703033	0.0736498	0.0119867	0.044595	0.0118755	0.0835203	0.0285124	0.0583843	0.00595068	0.00141401	0.00234413	0.00307811	0.00280143	0.00474966	0.00414974	0.00310313	0.00303188	0.000928773	0.00246415	0.0036875	0.00215261	0.00265423	0.00472935	0.0042892	0.00328303	0.000689832	0.00208088	0.00335434	0.00209791	0.00319063	0.00418277	0.00370429	0.00321244	0.00127065	0.00172407	0.00349458	0.00182852	0.00356175	0.00298592	0.00437493	0.00192959	0.000958425
LPI 20:5		0.000651774	0.00195426		0.000109706	0.000695951	0.00179099		0.000394415	0.000172652	0.00104866		0.000549718	0.000903152	0.00154183
LPI 21:0																										3.88101e-05								0.000163205								3.11345e-05
LPI 21:3	9.07594e-05	5.90776e-05	0.00015432			0.000125534	5.84768e-05		7.67819e-05	6.3823e-05	3.45572e-05		0.000164804	0.000113511	4.92732e-05
LPI 22:0		0.000354988	0.000225453			0.000396201	0.000343288			5.7256e-05	1.5996e-05			0.000297305	8.55295e-05
LPI 22:1			3.52596e-05								0.000121427				7.75843e-05											4.0739e-05								0.000132827								8.82705e-05
LPI 22:3	6.78935e-05		0.000229875		0.000140933		0.000186342		0.000142054		0.000444276		0.000193429		2.43e-06
LPI 22:4	0.00467224	0.000763634	0.000307803		0.00368223	0.00173635	0.000482764		0.0036041	0.000270692	0.00156237		0.00427919	0.00126381	0.00116717
LPI 22:5	0.00375194	0.00222644	0.0011483	0.000608561	0.00415201	0.00367972	0.000988025	0.00075314	0.00402424	0.00120876	0.00300883	0.000927163	0.00461012	0.00308606	0.00273343	0.00065697	0.000599996	0.000187001	0.001107	0.000144734	0.0014572	0.000357608	0.000134543	4.17633e-05	0.000328846	0.000536831		0.000626344	0.000320045	0.000544991	0.000238042	0.000157284	0.000809935	0.000268076	0.000528517	0.00057706	0.000214499	0.000415362	0.000385632	0.000365105	0.00150296	0.000545614	0.000789963	0.00066906	0.000438106	0.000249183	0.000190012	0.000736029	0.00142529
LPI 22:6	0.00164689	0.00160232	0.00134476	0.000216424	0.0017649	0.00215826	0.000908578	0.000236612	0.00288636	0.000800242	0.00276482	0.000128879	0.00225716	0.00213691	0.00272037	0.000115764					0.000153115					9.12138e-05	7.74369e-05		0.00015545					0.00012974	0.000193298		0.00015585					5.24886e-05	0.000146216		0.000393786
LPS 16:0		0.00263119	0.000934999			0.00231818	0.00096976	0.000296837		0.00153659	0.00102125	0.000711878		0.00524801	0.000862287	0.000850871		0.000739831	0.00311444	0.00366098	0.00557604	0.00547111	0.000568579	0.00034567	0.000855276	0.000967565	0.00357238	0.00601837	0.0043623	0.00594543	0.00124235	0.000433349	0.00073807	0.00112562	0.00574502	0.00103303	0.00667221	0.00445456	0.000450863	0.000370274	0.00088263	0.00106824	0.00179241	0.00343908	0.00481318	0.00506167	0.00149928	0.000972158	0.000534205
LPS 16:1	0.000509376		0.000676543	5.29843e-05	0.000111055		0.000482195	0.000309283	3.56983e-05		0.000101589	0.000176012			0.000119671	0.0015022			6.69089e-05			0.000222531				2.31097e-05	0.000163629			0.000189135				3.92349e-05	0.0001864			8.06031e-05				5.53295e-05	5.92648e-05
LPS 18:0	0.020068	0.0779349	0.027355	0.00470583	0.026827	0.0828792	0.0265082	0.011417	0.0329396	0.036968	0.0221624	0.0116513	0.0237854	0.122254	0.0263446	0.0124684	0.0058194	0.00659295	0.0447065	0.0743584	0.12861	0.170347	0.0654692	0.0212617	0.00494851	0.00706958	0.0536995	0.150018	0.114901	0.187703	0.0975324	0.0348324	0.00551242	0.00847063	0.0885412	0.0235376	0.174032	0.16465	0.0501598	0.0262905	0.00481721	0.0078974	0.0235811	0.0890738	0.109134	0.175788	0.128119	0.0807067	0.00484679
LPS 18:1	0.00198617	0.0118757	0.0229175	0.000242193	0.00300073	0.0123616	0.0169168	0.0039153	0.00362199	0.00448533	0.00703799	0.00527821	0.00458308	0.0187502	0.0127299	0.0114979	0.000987455	0.000993966	0.002563	0.00446392	0.00407075	0.00907157	0.00256617	0.00295849	0.000990787	0.00112966	0.00291651	0.00754012	0.00386215	0.00941805	0.00418563	0.00460778	0.00105529	0.00139969	0.00431067	0.00172022	0.0058645	0.0077713	0.00224632	0.00374362	0.000554423	0.00137171	0.00185363	0.00415742	0.00391659	0.00824793	0.00598472	0.00738917	0.000479043
LPS 18:2	2.82489e-05				6.39963e-05			0.000108314	2.53326e-05			4.89593e-05	6.48174e-05			0.000486472						0.000188296	5.30213e-05	1.50187e-05						0.000138708	3.68877e-05	2.71904e-05						0.000270586	2.54887e-05	2.04462e-05						0.000117177	6.9593e-05	7.23331e-05
LPS 19:0	2.61644e-05	0.000282537	0.000160915		1.86862e-05	0.000530249	0.000180739		9.25581e-05	0.00012894	5.87628e-05		2.87377e-05	0.000492602	0.000101678				0.000108043	0.000251394	7.20376e-05	0.000501297	3.16217e-05	1.49949e-05			0.000372666	0.000713592	0.000225003	0.000541373	4.14636e-05				0.000517528	6.32806e-05	0.000565187	0.000497755	4.35561e-05	2.09053e-05			0.00015039	0.000391593	0.000443953	0.000489197	4.28586e-05	9.65028e-05
LPS 19:1	0.000379753	0.00112583	0.000134269	8.93814e-05	0.00135658	0.000430004	0.000821209	4.78279e-05	0.00172761	8.28175e-05	2.97336e-05		0.000221438	7.31536e-05	0.000286051	4.48285e-05	0.000344375	0.000579027	0.00296943	0.000511734	0.00424825	0.000454739	0.000736492	4.05344e-05	0.000449509	0.000643175	0.00134059	0.00189687	0.00137668	0.000815822	0.0012629	0.00102887	0.000964854	0.000779827	0.00110186	0.00118313	0.00272397	0.00163326	0.00105332	0.000718768	0.000151599	0.000540083	0.00100072	0.00105439	0.00101922	0.00135715	0.000834576	0.000844538	0.00199291
LPS 19:4
LPS 20:0	2.46121e-05	0.000570533	5.84082e-05		3.14448e-05	0.000727191	2.79743e-05		0.000183559	0.000254683	0.000117121		0.000390282	0.00113534	7.73804e-05					4.32974e-05	6.50603e-05	6.41206e-05	1.69417e-05	1.85538e-05				1.26071e-05	3.3748e-05	6.44041e-05	1.93873e-05	4.42841e-05				1.46521e-05	2.46221e-05	2.9851e-05	2.38217e-05	1.18763e-05				2.52625e-05	5.85397e-05	2.4218e-05		1.98197e-05
LPS 20:1	3.55722e-05	0.00104828	0.00128093		0.000124214	0.00089826	0.000919919		0.000205375	0.000364556	0.000541699		7.01808e-05	0.00126745	0.000682881		1.4617e-05	5.31858e-05	0.000773838	0.000638353	0.000263864	0.000875224	0.000217514	0.000337535	8.15105e-05	6.47808e-05	0.000797236	0.00144642	0.00106601	0.000499952	0.000484971	0.000490506	3.86662e-05	0.000206468	0.00153341	0.000219729	0.000778077	0.000794763	0.000330524	0.000505239	3.01493e-05	0.000333885	0.000950145	0.00039342	0.000826433	0.000671456	0.000268607	0.000801288	0.000139902
LPS 20:2		4.71211e-05	0.000306573			6.27119e-05	0.000374113				2.55964e-05			5.8492e-05	7.70465e-05			1.49188e-05	6.57892e-05	0.000104379		0.000177764	2.19827e-05	4.35134e-05		1.43775e-05	7.15841e-05	0.000165818	0.000212873	0.000242516	6.09612e-05	8.29636e-05		4.53431e-05	0.000163692	2.24e-06	0.000116448	0.000132941	8.88e-06	7.49438e-05		2.04112e-05	4.31118e-05	5.59978e-05	0.00010562	0.000131867	5.89523e-05	0.000142032
LPS 20:4	0.000185421	0.000386385	0.00158644		0.000448598	0.000690375	0.00142508	0.000396554	0.000371752	0.000469237	0.00114486	0.000316948	0.000260524	0.00106315	0.000943316	0.000225617	0.000153262	0.000306656	0.000245274	0.00048825	0.000295231	0.00116213	0.000138946	0.0001273	0.000100242	0.000209654	0.000393574	0.00042561	0.000295668	0.0010711	0.00038665	0.00012559	0.000211866	0.000209558	0.000520952	0.000302435	0.000513213	0.000762016	0.00022652	7.27542e-05	0.000179657	0.000314969	0.00027886	0.000193191	0.000262629	0.000767915	0.000503096	0.0001578	0.000123381
LPS 22:1	3.6311e-05	0.000695257	0.000105625		3.79712e-05	0.000500407	0.000101173			0.000189956	0.000118259		5.90768e-05	0.000783997	0.000111644		3.97523e-05	0.000204593	0.00053188	0.00038311	6.18895e-05	0.000179265	0.000207567	0.000210069	7.37366e-05	7.40759e-05	0.00114095	0.000637497	0.000469169	0.000291463	0.000230324	0.00019981	0.000201726	0.000407601	0.000972843	0.000244717	0.000230107	0.000295299	0.00013971	9.74127e-05	2.92567e-05	0.00037271	0.000656603	0.000165512	0.00045921	0.000247271	7.37977e-05	0.000129704	8.39787e-05
LPS 22:2		6.54568e-05	6.20153e-05			0.000115315	1.61283e-05				1.60105e-05			3.30516e-05				0.000106142	0.000538716	0.000428716	0.000168165	0.00019836	4.75645e-05	5.11624e-05	3.90353e-05	8.47845e-05	0.000996063	0.000678364	0.000512522	0.000544865	0.000106874	3.88733e-05	0.000151247	0.00035259	0.000701958	0.000183214	0.000354784	0.000257252	0.000125449	6.15058e-05	3.1099e-05	0.000331423	0.000707404	0.000263039	0.000574923	0.000124807	2.60157e-05	3.16613e-05	5.41215e-05
LPS 22:4																	0.000156672	0.000335031	0.000594079	0.00363112	0.00327129	0.00866787	0.000872642	0.000610515	0.000166062	0.000342508	0.00089105	0.00609077	0.00254834	0.0082629	0.00179255	0.000988541	0.000189544	0.000395282	0.00149728	0.00112096	0.00490914	0.00759375	0.000947195	0.00090113	7.27264e-05	0.000464112	0.00042262	0.00301148	0.00251972	0.00703973	0.00258814	0.00218522	0.000168817
LPS 22:5
LPS 22:6																	0.000173865	0.00020128	0.00195284	0.00169047	0.0036721	0.00581892	0.00483561	0.00285686	0.000184959	0.000260371	0.00184968	0.00193584	0.00241077	0.00583545	0.00645874	0.00276175	0.000123773	0.0002646	0.00272094	0.00173596	0.00337904	0.00468462	0.00492534	0.00301786	0.000121487	0.000220432	0.00199332	0.00175855	0.00262017	0.00458958	0.00776611	0.00439081	0.000150413
MLCL 48:1	0.000184527				0.00016737				0.000248608				0.000153543
MLCL 48:2			0.00134104				0.0019006				0.000422522				0.0013047
MLCL 48:3																			0.000240029	0.00042858								0.000720296	0.000742033						0.000514256	0.000334742	0.000184782						0.000518953	0.000210584	0.000870185
MLCL 50:1		0.000335771	0.000435355			0.000643521	0.00021919			0.000205478	0.000126497			0.00139327	0.000208277			0.000111514								0.000533621								0.000177395								0.000441198
MLCL 50:2	0.000995566	0.00405674	0.00297086		0.00026073	0.00361645	0.00314242		0.00040094	0.00120376			0.00103882	0.00479608	0.00232785			0.000444999		0.000483439						0.000238417		0.000853947						0.000140553		0.000238884						7.01e-06		0.000515741
MLCL 50:3		0.00268799	0.00509117	0.0019438	0.00011958	0.00363655	0.00830797	0.00649844	0.000325505	0.0018971	0.00512525	0.000979734	0.000560508	0.00506194	0.00561261	0.00722947	0.000764059	0.000388438	0.0026569	0.00233289	0.00199998	0.00471194				0.000651225	0.0057898	0.00359686	0.004044	0.00690813			0.00120037	0.00139558	0.00525789	0.00264562		0.00398666			0.0013521	0.000287007	0.00323179	0.00383503	0.00474951				0.000977916
MLCL 50:4																					0.000712164								0.000729161								0.00057793
MLCL 51:2		0.000165012	0.000144235				0.00017494			8.15291e-05	9.12321e-05			0.000199939	0.000192399
MLCL 51:3		0.000511708				0.000529127								0.000400074
MLCL 52:1	0.00013467				0.000306995				0.000674807
MLCL 52:2	0.00507351	0.00953318	0.00366826		0.00495822	0.0114298	0.00512854	0.00280342	0.00501548	0.00474369	0.00358726	0.00146191	0.00444149	0.0153301	0.00354953	0.00389216
MLCL 52:3	0.00447431	0.0142473	0.0159972		0.00387061	0.0194578	0.0199383		0.00416308	0.00971837	0.0134159		0.00514527	0.0236262	0.018404					0.00319725	0.00140245	0.00363354	0.000296475	0.000709785			0.00466876	0.00637371	0.00268709	0.00543606	0.000714542	0.000640158			0.00543938	0.00368644	0.00197532	0.0041341		0.000749926			0.00735121	0.00319489	0.0039508	0.00541785	0.000470083	0.000554012
MLCL 52:4		0.0042256	0.00420261		0.00181127	0.00415817	0.00367276		0.000996397	0.00176464	0.00410259		0.00123003	0.0051841	0.00451448		0.00156029	0.00296117	0.000547571	0.00119541	0.00167035	0.00214477			0.00457209	0.00511372	0.000914532	0.000235871	0.000701482				0.00724425		0.00221107			0.00246749			0.00545067	0.00134209		0.000930856	0.00136068	0.00205013
MLCL 52:5			0.000251605			0.000434337	0.000522981			0.000158426				0.00106902	0.000298748
MLCL 53:2		0.000244296				0.000186047				0.000122035				0.000527167
MLCL 53:3	0.000528678	0.00125516	0.000585744		0.000238983	0.00208659	0.00134408		0.000421638	0.000695427	0.000511647			0.00151453	0.00112326
MLCL 54:3	0.00834928	0.0243331	0.0109204	0.00295025	0.00780556	0.033405	0.0135308	0.00647	0.00745893	0.0113874	0.00940161	0.00169418	0.013573	0.04015	0.0142759	0.00844199			0.00077844	0.00024211							0.00112851	0.000172513				0.00172658			0.00187244					0.000935749			0.00149502	0.000362685				0.00112729
MLCL 54:4	0.00702976	0.0156711	0.00664343		0.0104434	0.0194898	0.0072149		0.00911659	0.00743283	0.0082838		0.014196	0.0266974	0.00998411			0.00235586					0.000746856			0.00261102					0.000869609			0.00278242					0.00116168			0.00285379					0.0009331
MLCL 54:5	0.00239548	0.00533008	0.00180464		0.00440812	0.00512257	0.00232744		0.00428501	0.00236373	0.00381641		0.00485794	0.00881932	0.00313641		0.00709733	0.00375063			0.00126018	0.000418765		0.00065871	0.00489727	0.00503644			0.000320455	0.00116802	0.000656152	0.00024445	0.00947795	0.00248322			0.00019505	0.000700223	0.000328707	0.000746314	0.013194	0.00396585			0.000480053	0.000862648	0.000635192		0.00862072
MLCL 54:6			0.000152223				0.000515197				0.000861354				0.000604644					0.000343744		0.000865076		0.000261939						0.00268737		0.000442354				0.000525192		0.00173632		0.000645619				0.000629496		0.00103472
MLCL 54:7																						0.000538408								0.000577535																0.000679999
MLCL 55:3	0.000150798								0.000159009				0.000137668
MLCL 56:3		0.000188959				0.000641377								0.00100542
MLCL 56:5	0.00256117	0.00391556	0.00111809		0.00162742	0.00625262	0.000564057		0.00229275	0.000590855	0.00129809		0.00323656	0.00811138	0.00150867									0.000406219							0.000275935	0.000209878							0.000134532	0.000136192							8.74915e-05	0.000280785
MLCL 56:6	0.00207517	0.00279571			0.00189625	0.00390918	0.000460593		0.00240031	0.00125173	0.00144691		0.00386176	0.0047451	0.00121896							0.000885292	0.000908837	0.000836145						0.00104049	0.00136271	0.000588285						0.000529569	0.000683435							0.000480855	0.00142238	0.001462
MLCL 56:7	0.00101131	0.000853143	0.000385031		0.000691329	0.00147149	0.000212516		0.00112006	0.000437485			0.00121504	0.00309085	0.00112541								0.000886787	0.00103229								0.00123368							0.000971931	0.000929536							0.000841619
MLCL 56:8	0.000111176	9.72794e-05			0.000131579	0.000325132			0.000311933	6.29383e-05				0.00041397
MLCL 56:9																							0.000167954								0.000351752								0.00024427								9.21394e-05
MLCL 58:7	0.00013283	0.000849659	0.000124965		0.000156742	0.000449853	9.42e-06		0.000107145				0.000256989	0.000497311	0.000113929
MLCL 58:8	0.000131789	0.00109302	0.000212029		0.000314293	0.00101108	0.000427399		0.00039311		0.0006283		0.000251746	0.00119868	0.000163784								0.000641032								0.000408821								0.00038443
MLCL 58:9		8.64889e-05				0.000398575				0.000210049				0.000421516									0.00110407																0.00113608								0.000139678
MLCL 58:10																							0.000469378	6.5207e-05							0.000430554	0.000254307							0.000579703								0.000240771	0.000291272
MLCL 60:11					7.05979e-05				0.000118662				0.000106163																			0.00021214								0.00041824								0.000365292
PA 14:0-16:0	0.000449356		0.000975793		0.000506888	0.000771162	0.000366442	0.000793895	0.00177948	0.000308111	0.000294249	0.00362136	0.000122182	0.00559902	0.000648558	0.000961854	0.00170891	0.000732214	0.0013218	0.00398318	0.00852321	0.00106386		0.000255477	0.00160364	0.00055735	0.00426906	0.0187952	0.0027752	0.00217659		0.000228258	0.00232958	0.000957855	0.0035145	0.00572119	0.00233337	0.00244006			0.0044548	0.00170143	0.00203226	0.0060004	0.00283836	0.000623949		0.00053658	0.00144484
PA 14:0-18:0	0.000509914	0.000542073	0.000758943	0.000735191	0.00064934	0.0021571	0.00108478	0.0012887	0.00204638	0.00084456	9.90035e-05	0.0015575	0.000682486	0.00869874	0.00260202	0.000953354	0.00104523	0.000718133	0.00233623	0.00168394	0.00633652	0.00329955	0.00109018	0.000593606	0.00159628	0.0018273	0.00421679	0.00728605	0.00319882	0.0028329	0.000699876	0.000843199	0.00170858	0.000983826	0.00260017	0.00222399	0.00324245	0.002372	0.000323742	0.000464218	0.00394189	0.00188827	0.00292141	0.00204567	0.00289735	0.0029606	0.000629045	0.000879568	0.00258067
PA 14:0-18:1	0.000299717	0.000547761	0.00204304	0.000570716	0.00111832	0.000565954	0.00107617	0.00205363	0.000663357	0.000313145	0.000476358	0.00338213	0.000608673	0.0019405	0.0016862	0.00209289	0.00084943	0.000330287	0.00147016	0.00190926	0.000842458	0.00166933			0.00151101	0.00138997	0.00293209	0.00677541	0.00106878	0.00144232	6.80741e-05		0.00198629	0.00111201	0.00230027	0.00223352	0.000680585	0.000984199	8.14765e-05		0.0013757	0.000823775	0.00181074	0.00169122	0.00172073	0.000891743	2.9749e-05		0.00107461
PA 14:1-18:0																	0.000864886	0.000381904	0.00273108	0.00140339	0.0079077	0.00387245			0.00177211	0.00162772	0.00488378	0.00593055	0.00222829	0.00316915	0.000358425		0.00230362	0.00143641	0.00382131	0.00285983	0.00150405	0.00226222	0.000350764		0.00409287	0.00127662	0.00288336	0.00216028	0.00277538	0.00245024	0.000127869		0.00230031
PA 15:1-17:1			0.000331101	0.00153701			0.000273592	0.000706845			0.000148343	0.00144117				8.97249e-05	0.00104882		0.000454152	0.000544686	0.000308172				0.00133507		0.00032921	0.00265321					0.000238007		0.000416261	0.000421519	0.000691982							0.000349911	0.0011069				0.00112799
PA 16:0-16:0	0.00157668	0.00145827	0.00337837	0.00540206	0.0019829	0.00589141	0.00299856	0.00713009	0.00631955	0.00251333	0.000539253	0.00882433	0.00280843	0.0270758	0.00966514	0.00507934	0.0115018	0.00568829	0.00955222	0.0155459	0.029289	0.0155685	0.00371287	0.00502139	0.0146573	0.0113626	0.0169047	0.060417	0.0129266	0.0146444	0.00164838	0.0037732	0.0164119	0.00638981	0.00768994	0.0215999	0.0102698	0.0130335	0.000820865	0.00146971	0.0160026	0.00792298	0.0176322	0.0154062	0.0128858	0.0123926	0.00204641	0.00405482	0.0169213
PA 16:0-16:1	0.000656642	0.000384226	0.00221056	0.00207086	0.00213831	0.00046251	0.00123639	0.00641966	0.000738136	0.000341854	0.000712219	0.0198973	0.000516147	0.00132196	0.00191679	0.00598352	0.00340879	0.00116056	0.00614639	0.0110657	0.0170718	0.0098482			0.00610786	0.00431224	0.0140887	0.0480477	0.00513889	0.00865816	0.000197141		0.00828917	0.0037973	0.00822443	0.0149818	0.00303299	0.00646095	0.000172041		0.00575912	0.00263316	0.0100088	0.00930521	0.00824337	0.00517523	9.24287e-05		0.00426408
PA 16:0-17:1					0.000500979				0.00018686				0.000377348
PA 16:0-18:0	0.00174573	0.00198377	0.00243679	0.0126049	0.00348998	0.0144894	0.00355315	0.00263673	0.0121424	0.000653269	0.00108845	0.00135572	0.00315952	0.0595205	0.0137139	0.00663769	0.0012085	0.000967423	0.00210152	0.00578391	0.00226012	0.00221435	0.000890466	0.00331501	0.00334863	0.00260151	0.00372346	0.0173573	0.000890531	0.00230802		0.00383802	0.00189948	0.00115202	0.00178396	0.00350687	0.00141865	0.00166861	0.000557809	0.000979684	0.00330025	0.000503881	0.00263291	0.00559677	0.000901102	0.00139006	0.000436296	0.00287701	0.00472904
PA 16:0-18:1	0.00992456	0.00340419	0.00815294	0.00827903	0.00945932	0.00746547	0.0033844	0.0205231	0.011571	0.00315923	0.00410857	0.0470263	0.0112695	0.0213796	0.0129735	0.0152349	0.0239058	0.0084373	0.0234123	0.0249275	0.050704	0.0295496	0.00824085	0.0260068	0.0276705	0.0226788	0.0343105	0.0945034	0.0152974	0.0261065	0.00624951	0.0195203	0.0255718	0.0178775	0.0268208	0.0343124	0.0159296	0.0214445	0.00780063	0.0219027	0.0199839	0.0217708	0.0316393	0.0192824	0.0156197	0.0226225	0.00857325	0.0184723	0.0299985
PA 16:0-18:2																	0.00437073	0.00133776	0.00203952	0.00133932		0.000572437			0.00386199	0.00516	0.00245308	0.00488317	0.00108679	0.00130185			0.00435575	0.00307737	0.00125678	0.00135081	0.000502106	0.000562402			0.0116796	0.00398435	0.00245113	0.00101906	0.00159628	0.000330453			0.0046933
PA 16:0-18:3																	0.00237536	0.000355482	0.0053651	0.000931173	0.0145796	0.00306521	0.000987033	0.000117903	0.00285402	0.00248069	0.00656599	0.00492646	0.0024975	0.00127787	0.00127756	0.00126375	0.00190472	0.00135762	0.000823447	0.00131709	0.000843233	0.00123345	0.00084661	0.000874392	0.0506548	0.00453333	0.00346653	0.00220716	0.00385493	0.00197395	0.00187221	0.0016429	0.00997957
PA 16:0-20:0																								0.000275157								6.75938e-05																0.000214582
PA 16:0-20:1	0.00316549	0.00120226	0.000885502	0.00196426	0.00351243	0.00162269	0.00135342	0.00514444	0.00437637	0.000428255	0.000507652	0.00374103	0.0052016	0.00445324	0.00162036	0.00408084	0.00173833	0.00202598	0.00511679	0.00215921	0.0218218	0.000878558	0.00142985	0.00516365	0.00387883	0.00408717	0.00604035	0.00734585	0.0043483	0.00374341	0.0038278	0.00560148	0.00465927	0.00429968	0.0062043	0.00284428	0.00354936	0.00482379	0.0033116	0.00447129	0.00785646	0.00470738	0.004637	0.00317611	0.00528774	0.00806627	0.00199374	0.00464384	0.0114258
PA 16:0-20:2																	0.000884158	0.000635586	0.000305606	7.84816e-05	0.000587279	0.000143321	0.000153277	0.00068784	0.00150863	0.00278083	0.000353256	0.000466446	4.65511e-05	0.000185743	0.000339162	0.000867169	0.00125178	0.00152162	0.000226909	8.8786e-05	9.90641e-05	0.000103674	0.000192964	0.000665178	0.00203184	0.00163335	0.000101091	0.000145286	8.34397e-05	0.000151236	0.000294727	0.000835766	0.00123848
PA 16:0-20:3																	0.000250202	0.000168176		0.000152566					0.00015014	0.000502557		0.000256163					0.000365518	0.000262312							0.000194	0.00043988		0.000106858					0.000713209
PA 16:0-20:4																	0.00182097	0.000720527		0.0080125					0.0020688	0.0023164	0.00219608	0.0169802					0.00368453	0.000279866	0.000304714	0.00462845					0.00399179	0.00289246	0.00244512	0.00659304
PA 16:0-22:3																	2.84034e-05	3.06507e-05	2.32422e-05						2.29127e-05	1.35644e-05	3.70234e-05						1.03025e-05	4.5342e-05							7.86184e-05	1.64507e-05	1.10636e-05						1.29703e-05
PA 16:0-22:5	0.00105814				0.00113699	0.000106789	2.83367e-05		0.0017179	0.000167277	0.000232705		0.000546929	0.000439164	9.96771e-05
PA 16:0-22:6																		0.000129693	0.000791523	0.00199276	0.00297213	0.00493091				0.00129801	0.00120624	0.00465162	0.0023571	0.00111813		0.000203589		0.000475917	0.000542587	0.00185076	0.00129592	0.00124094		0.000717448		0.00132706	0.00154187	0.00139454	0.00200296			4.75e-06
PA 16:1-18:0	0.00250533	0.000851339	0.00348709	0.00294306	0.00189259	0.00170975	0.00207954	0.00984365	0.0018092	0.000877562	0.00129742	0.010434	0.00151108	0.00323166	0.00380668	0.00746164	0.00386664	0.00184892	0.00901976	0.00738491	0.0162227	0.00975002	0.00187678	0.00123892	0.00482824	0.00477086	0.0131318	0.0229936	0.00718876	0.00811724	0.00187256	0.00220997	0.00450419	0.00409473	0.0137314	0.00996575	0.00733973	0.00665415	0.00255866	0.00325632	0.0060267	0.00543374	0.0105697	0.00674912	0.00639983	0.00802167	0.00231044	0.00217777	0.00613907
PA 16:1-18:1	0.00187939	0.000526001	0.0021536	0.00140213	0.00290306	0.000763203	0.00133769	0.0064951	0.00207632	0.000926318	0.000896975	0.0240529	0.00162105	0.00327771	0.00183759	0.0038543	0.00402651	0.00120014	0.00462738	0.00553112		0.00246815			0.00377073	0.00460581	0.00515417	0.0128999	0.00313377	0.00431133			0.00385828	0.00316867	0.00430898	0.00399095	0.00158359	0.00182011			0.0082291	0.00384347	0.00499815	0.00323235	0.00452186	0.00103367			0.0035895
PA 16:1-20:1	0.00222256	0.000985739	0.00246842	0.00228799	0.00226833	0.00181039	0.00106592	0.00334358	0.00270583	0.000985729	0.000980092	0.00775502	0.00283181	0.00264073	0.00416091	0.00553011	0.00294627	0.00200149	0.00403937	0.00162559	0.00155708	0.00216921	0.000301555	0.00133111	0.0050629	0.00779783	0.00369281	0.00537341	0.000500462	0.00192341	0.00060237	0.00139832	0.00354006	0.00477923	0.00361654	0.00143675	0.000950484	0.00109689	0.000404566	0.000976395	0.00468759	0.00479327	0.00138995	0.00199543	0.000901446	0.00147471	0.000510415	0.00127335	0.00325975
PA 17:0-18:1	0.000742891		0.000218459		0.00242206	0.000562815	8.64474e-05			0.000169819	0.000237422		0.00185232	0.000651717	0.000467122
PA 18:0-18:0			0.000140267				0.000252542								0.00157051									0.000205344								8.77671e-05																0.000305174
PA 18:0-18:1	0.00629506	0.00292294	0.00265534	0.00570102	0.00785021	0.00433392	0.00400917	0.0130025	0.00955835	0.00117861	0.00146931	0.0103976	0.0175284	0.0151231	0.00479109	0.0114343	0.00251572	0.00293505	0.0126556	0.00601068	0.0532347	0.00221194	0.00340517	0.0104143	0.00524169	0.00559177	0.01335	0.0176942	0.00929588	0.0101856	0.00812167	0.011292	0.00637083	0.00637634	0.0127859	0.0064013	0.0082605	0.0123866	0.00767887	0.00913995	0.00972884	0.00664263	0.0104718	0.00737992	0.0115975	0.020417	0.00446181	0.00993295	0.0148674
PA 18:0-18:2	0.00348422	0.000440293	0.000367853	0.000935173	0.00314474	0.00072866	0.000127273	0.000592642	0.00350273	0.00036619	0.00020614	0.0037894	0.00294954	0.00116286	0.000632769	0.000820177	0.0021894	0.00166287	0.000918625	0.000270101	0.000802459	0.000450267	0.000351446	0.00135641	0.00389563	0.00666634	0.000826845	0.00102636	0.000135593	0.000498655	0.000752793	0.00140174	0.00288987	0.00410654	0.000612244	0.000246162	0.000257557	0.00025923	0.000441094	0.00121638	0.00439921	0.0043628	0.000284176	0.000337909	0.000254505	0.000417616	0.000594992	0.00148698	0.00257937
PA 18:0-18:3	0.000799681		3.94759e-05		0.000528763	0.000119658			0.00026159	9.50376e-05	0.000126948		6.83628e-05	0.000284945	8.30003e-05		0.000180828	0.000200713		0.000200661					0.000215184	0.000656566		0.000491534					0.000514336	0.00048275							0.000324044	0.00082822		0.000260167					0.00102967
PA 18:0-20:1					0.000173164				0.000288682				0.000289317											0.00155797								0.00193992								0.00152167								0.00254147
PA 18:0-20:2	4.8894e-05		1.55962e-05		6.77826e-05	9.58e-06	6.49e-06		9.69432e-05	5.1e-06	1.19099e-05		0.000127512	1.05121e-05	1.14903e-05									8.68903e-05								2.43646e-05								3.69269e-05								5.44016e-05
PA 18:0-20:3	0.000177694		4.54052e-05		0.000251878		2.71167e-05	0.000339105	0.000178608		2.7383e-05	0.000246152	0.000684326		4.473e-05	0.000848944	6.33621e-05	6.78123e-05	0.000152394						5.51941e-05	2.86943e-05	0.000239826						2.52114e-05	0.0001379							0.000152772	4.70731e-05	7.35402e-05						2.5575e-05
PA 18:0-20:4	0.0309746	0.00131889	0.000875251	0.0102939	0.0167731	0.00107051	0.000287822	0.00398833	0.0170387	0.000281592	0.00103444	0.00510634	0.0173557	0.00297139	0.00120711	0.00345539	0.0108893	0.00691263	0.00684175	0.0220952	0.0249553	0.0261496	0.00343355	0.0036813	0.012571	0.0173416	0.0171058	0.0468053	0.0169302	0.0262088	0.00490249	0.00155469	0.0114735	0.010867	0.0195484	0.0206073	0.0274915	0.0206471	0.00271197	0.00146936	0.01106	0.00919701	0.0173196	0.0210451	0.0195006	0.0177765	0.00119844	0.00168615	0.00685266
PA 18:0-22:4																	0.00288308	0.00279189	0.0106537	0.00401565	0.00879481	0.0142238	0.00535465	0.00116599	0.00196224	0.00883357	0.00887223	0.0121556	0.00734923	0.0163648	0.00111832	0.00262278	0.00809548	0.00702482	0.0104347	0.0100205	0.0111696	0.0127832	0.00636911	0.00267015	0.00568498	0.00460371	0.00867087	0.00546296	0.00854351	0.010554	0.00120754	0.00525405	0.00884322
PA 18:0-22:5	0.00136592				0.000813206				0.00192608				0.000973383				0.000493024	0.000153801	0.001683	0.000982935	0.00405528	0.00262909	8.77892e-05		0.000522412	0.00025344	0.00274289	0.00231517	0.00213438	0.004265			0.00120747	0.000322871	0.000679669	0.000338647	0.0038598	0.00246073	4.85253e-05		0.00160922	0.000258124	0.000609669	0.000502629	0.00110266	0.00245991	3.38283e-05
PA 18:0-22:6	0.00138149		0.000136456	0.00496868	0.00201494		0.000305418	0.00598595	0.000999433		0.000187255	0.00160377	0.000449769		0.000567998		0.00284667	0.00181502	0.0230712	0.0127311	0.0732062	0.0485292	0.0355303	0.0124869	0.0055306	0.0137943	0.0274826	0.0248899	0.0357598	0.0491123	0.0431157	0.0138803	0.00397199	0.00698039	0.0352497	0.018921	0.0508643	0.0412358	0.0364625	0.0112988		0.0043119	0.0192776	0.0220868	0.0331847	0.0355936	0.0238787	0.0107072	0.00136981
PA 18:1-18:1	0.00668504	0.00169143	0.00303834	0.002858	0.00718011	0.00316726	0.00125096	0.00383157	0.00860416	0.00147981	0.00121552	0.0118143	0.00960395	0.00569409	0.00541221	0.0065607	0.00347888	0.00228789	0.00464704	0.00182096	0.00195198	0.00235193	0.000586988	0.00352334	0.00596762	0.00937492	0.00438127	0.0063223	0.000547173	0.00221326	0.00125028	0.00380136	0.00442826	0.00584308	0.00401237	0.0016021	0.00106523	0.00121815	0.00076436	0.0026765	0.00598744	0.00595173	0.00161557	0.00230116	0.00100114	0.00163813	0.000984425	0.00376769	0.00398057
PA 18:1-18:2	0.00121997		0.000104165		0.000906096	0.000165021			0.000704376	0.000114086	0.000191666		0.000226923	0.000762209	0.000121861		0.00140918	0.00116922		0.000293663					0.000739616	0.00363054		0.000325413					0.00177607	0.00158962							0.000605543	0.00227174		0.000155747					0.00279999
PA 18:1-19:1					0.000219428				0.000252993				0.000152608
PA 18:1-20:0																								0.0010298								0.00106291								0.000566692								0.00100393
PA 18:1-20:1	0.000499265		0.000476605		0.000677427	0.000363897	0.00018216		0.00104748	0.000157762	0.000320663		0.00269768	0.00041524	0.000451299									0.00190689								0.000470478								0.000523443								0.000724992
PA 18:1-20:2	0.001053		0.000190436		0.00156946		9.9893e-05	0.000713544	0.00124		9.90673e-05	0.000689075	0.00324029		0.000191841	0.00143203	0.000696872	0.000673409	0.000210643						0.000542227	0.000334665	0.000220642						0.000228684	0.000987633							0.0014067	0.000368954	8.79002e-05						0.000253474
PA 18:1-20:3																	0.00273668	0.00227374	0.00210574	0.0037175	0.00479324	0.00893199	0.00194115	0.00228633	0.00390174	0.00612354	0.00377293	0.0065668	0.00450146	0.00632445	0.00265953	0.00111829	0.003247	0.00348073	0.00719676	0.00466349	0.00778911	0.00617406	0.00172235	0.000955895	0.0032362	0.00346263	0.00368106	0.00421709	0.00453605	0.00523216	0.000811414	0.0010744	0.0021835
PA 18:1-20:4	0.0030868				0.00213277	0.000109516	4.11055e-05		0.00134195	0.0001171	0.000220998		0.000555818	0.000364238	0.000145325		0.00238483	0.000764946	0.00137601	0.00436093	0.00313746	0.00373089			0.00170984	0.00593707	0.00340815	0.00675909		0.00256959			0.000963207	0.00220672	0.00159485	0.00123483	0.00234943	0.00199926			0.00232846	0.00160049	0.00237649	0.00306829	0.00269275	0.0015644			0.00191771
PA 18:1-22:4																	0.000696931	0.000282844	0.00144131	0.00119159	0.0022817	0.00216673	0.000251524		0.000747737	0.000532471	0.00244091	0.00242402	0.000976151	0.00219641			0.00154853	0.000530011	0.00092773	0.000387057	0.00235064	0.00186439	0.000140678		0.00225217	0.000527075	0.000593267	0.000593156	0.000621247	0.00149337	0.000114233
PA 18:1-22:6																			0.000428321	0.000211359		0.000345635	0.000306822				0.000772292	0.000410097		0.00107832	0.000564343					0.000469633		0.00132175	0.000229251				0.000427224
PA 18:2-20:1	0.000772846		0.000104614		0.00124276		4.25394e-05	0.000351145	0.000965541		7.37411e-05	0.00059983	0.00237998		0.000115899	0.000579265	0.000690164	0.000682779	0.000138035						0.000529648	0.000340034	0.000128862						0.000223848	0.000996254							0.00139699	0.000376904	5.97068e-05						0.000252188
PA 20:1-20:4																	0.0003663	0.000104805	0.000213123	0.000150829		0.000575745	0.000127303		0.000332848	0.000283771	0.00051697	0.000443433	0.000154356	0.000663471			0.00076258	0.000242953	0.000175554	7.56849e-05	0.000421084	0.000432549	7.20952e-05		0.00124586	0.000239361	9.77588e-05	8.92511e-05	0.000125198	0.000443701	5.46814e-05
PC 14:0-16:0	0.369559	1.10858	1.61204	2.10521	0.51496	1.02244	1.81897	1.73031	0.790612	0.839184	0.537626	0.87904	0.807909	0.811511	1.45077	1.6692	1.52075	1.46538	2.60454	2.75567	2.71805	1.97037	0.169921	0.11326	1.7196	1.44536	2.71335	2.27153	3.13813	2.16663	0.187044	0.0976925	1.75001	1.57944	2.8831	2.28135	3.31425	2.18948	0.163674	0.103011	1.67486	1.49156	2.46973	2.6745	3.3844	2.13636	0.194259	0.132537	1.7744
PC 14:0-16:1	0.0154949	0.0372716	0.132712	0.128439	0.0261871	0.0367743	0.149743	0.434968	0.0234708	0.0364759	0.034899	0.0863681	0.0250721	0.0443849	0.120132	0.577097	0.0667077	0.0565792	0.194905	0.251466	0.209619	0.0929699			0.0709779	0.0565537	0.223663	0.214055	0.330002	0.136599			0.0645251	0.0709639	0.276145	0.189233	0.302597	0.100675			0.0586677	0.0639262	0.147261	0.182883	0.29789	0.0982966			0.0743511
PC 14:0-17:0	0.0120651	0.0106651	0.00944732	0.0067132	0.0122608	0.0113215	0.0091091	0.00740191	0.0168512	0.00844087	0.0055993	0.00405672	0.0155546	0.0117356	0.0101036	0.0120324	0.00202285	0.00180383	0.00269815	0.0037871	0.00384088	0.00332603	0.00115256	0.00085927	0.00274747	0.00253002	0.00318612	0.00315352	0.00434847	0.00360846	0.00108845	0.000644257	0.00242348	0.00297822	0.00376189	0.00300577	0.00457927	0.00338353	0.00094489	0.000533505	0.00313605	0.00306067	0.00249334	0.00223267	0.00405333	0.00277405	0.00114441	0.00073421	0.00242716
PC 14:0-17:1	0.0157833	0.0164225	0.019163	0.0362887	0.0184899	0.0116747	0.0228657	0.0224002	0.016814	0.0135973	0.0114982	0.0138346	0.0135702	0.0109531	0.0171807	0.0340421	0.0577006	0.0524612	0.0281488	0.0312808	0.0329044	0.028456	0.00293014	0.0179348	0.0853194	0.100396	0.0389778	0.0449141	0.0321105	0.0232439	0.0106367	0.0282262	0.061006	0.063027	0.0307316	0.0313626	0.0305551	0.0350657	0.00929518	0.025568	0.0848002	0.0864163	0.0346808	0.0381987	0.0338422	0.0263062	0.00244864	0.0251546	0.0698788
PC 14:0-18:0	0.15079	0.194464	0.157851	0.247296	0.207232	0.217343	0.155908	0.176781	0.36439	0.127934	0.0624701	0.081989	0.225075	0.172761	0.143711	0.159703	0.109315	0.123113	0.208699	0.175599	0.17604	0.122919	0.0289849	0.0308697	0.123645	0.135803	0.22937	0.206697	0.190611	0.132581	0.0315055	0.036176	0.128767	0.137157	0.223326	0.168099	0.190964	0.134781	0.0277509	0.0336265	0.106323	0.138262	0.180098	0.163096	0.208371	0.126184	0.0369701	0.0458383	0.115892
PC 14:0-18:1	0.45693	0.873491	1.09465	0.970193	0.612644	0.899282	1.27294	1.13055	0.705397	0.770282	0.425654	0.613339	0.927898	0.766687	1.11472	1.34987	0.446247	0.468225	0.678031	0.571283	0.557877	0.343591	0.0313011	0.0302727	0.49464	0.483855	0.700601	0.519652	0.64151	0.389733	0.0332316	0.0289101	0.504385	0.538122	0.717488	0.518353	0.626846	0.381675	0.0315158	0.0325199	0.480742	0.500295	0.579091	0.533503	0.643876	0.387787	0.0375127	0.0371562	0.492902
PC 14:0-18:2	0.0211897	0.0155159	0.0139826	0.0338412	0.0263397	0.0123258	0.0141891	0.0642267	0.0178738	0.0137535	0.00880852	0.0447569	0.0163926	0.0166588	0.0167322	0.0783208	0.0754671	0.0759037	0.0234452	0.0240525	0.0268006	0.0123486			0.0795981	0.0764508	0.0244639	0.0191947	0.0344094	0.0168589			0.079629	0.0825524	0.0240796	0.020423	0.0363896	0.01636			0.0713693	0.0739288	0.0180657	0.0178507	0.0358809	0.0156025			0.0784849
PC 14:0-20:1	0.0273747	0.0580314	0.0855082	0.0465293	0.0473219	0.0570211	0.0974552	0.0420225	0.0644946	0.0479962	0.028039	0.0337934	0.0804807	0.0354245	0.0745004	0.0516953
PC 14:0-20:2																	0.0152624	0.0171773	0.00870092	0.00739342	0.00886592	0.00531267	0.000787765	0.00104042	0.01708	0.0188367	0.00916443	0.00872052	0.0121926	0.00579719	0.000469322	0.00107338	0.0177784	0.0182536	0.00941421	0.00727337	0.00997968	0.00522115	0.00037841	0.000935647	0.0157018	0.0164545	0.00695056	0.00627875	0.0102344	0.00571926	0.000474426	0.0013025	0.015398
PC 14:0-20:3	0.0127772	0.00912906	0.00380159	0.0158288	0.0159319	0.00649316	0.00343528	0.0151034	0.0124745	0.005893	0.0036639	0.0114017	0.010048	0.00877243	0.00483557	0.0179399	0.0114212	0.0107269	0.00401416	0.00537572	0.0059254	0.0037446	0.000103349	0.000123701	0.0119007	0.011483	0.0047234	0.00464079	0.0094556	0.00458802	0.000112142	2.82823e-05	0.0109112	0.0117171	0.00504865	0.00464486	0.00861317	0.00404535	8.14149e-05	5.67998e-05	0.0107033	0.00985494	0.00358208	0.00341488	0.00792823	0.00314879		7.81332e-05	0.0109575
PC 14:0-20:4	0.0480071	0.01787	0.0114323	0.0494929	0.0434838	0.016495	0.0115109	0.015869	0.0237242	0.0134108	0.010957	0.0238006	0.0185774	0.0181813	0.0160704	0.0130838	0.0462077	0.042279	0.079477	0.0922601	0.0539119	0.0418568	0.0302748	0.0136923	0.0468816	0.0371729	0.0935668	0.11957	0.145232	0.0520717	0.0485096	0.0118248	0.0434446	0.0454948	0.0948903	0.059258	0.0648253	0.0495322	0.0320315	0.00971162	0.0371132	0.0360262	0.0682849	0.0473325	0.109287	0.0385958	0.0325433	0.0122833	0.0557943
PC 14:0-22:4																	0.0220007	0.018256	0.0195337	0.0249843	0.0245196	0.0161718	0.00548158	0.0017232	0.0228719	0.0244761	0.0195651	0.0259841	0.0211319	0.0160486	0.00380707	0.00145462	0.0207169	0.0216943	0.020346	0.0190101	0.0281316	0.0217987	0.00374162	0.00203175	0.0311191	0.0203479	0.0219662	0.0236706	0.0228074	0.0177478	0.00409548	0.00184186	0.0340288
PC 14:0-22:5																	0.00335109	0.00232243	0.00480198	0.00508018	0.00297836	0.00306888	0.000279686	0.000175163	0.00361745	0.00307338	0.00485708	0.00523276	0.00476254	0.00333044	0.00024547	5.05296e-05	0.00338627	0.00278432	0.00508657	0.00374887	0.00333498	0.00226066	0.000236984	7.32509e-05	0.00346253	0.00255039	0.0042883	0.00386869	0.00357344	0.00235172	0.00014192	6.58223e-05	0.00452041
PC 14:1-16:0	0.0266841	0.0378987	0.0854822	0.109529	0.0347983	0.040466	0.103795	0.166417	0.0304374	0.0413067	0.0419917	0.0814386	0.0357091	0.0418588	0.0858716	0.188245	0.0583373	0.0543502	0.0764439	0.0859796	0.0621724	0.0382188			0.0575866	0.054704	0.0907671	0.0618458	0.0827811	0.0461893			0.0562037	0.0643545	0.102238	0.0767065	0.0849097	0.0403026			0.0508398	0.057103	0.0702447	0.0641132	0.0835252	0.0331464			0.0617613
PC 14:1-17:0	0.00134456	0.000460104	0.000298046	0.000443556	0.00128648	0.000532339	0.000560457	0.000346473	0.000992156	0.000451236	0.000514769	0.00104876	0.00075017	0.000616144	0.000650748	0.00127245
PC 14:1-18:0	0.0165699	0.0197586	0.011786	0.0296967	0.0153698	0.0335211	0.0190438	0.0210133	0.0225659	0.0235896	0.015459	0.0223249	0.0362631	0.0413605	0.0205943	0.0253156
PC 14:1-18:1																	0.0225037	0.0204289	0.0410673	0.0232827	0.0387096	0.0123408			0.0270013	0.0286822	0.0366498	0.0242539	0.0208649	0.0129404			0.0227614	0.031456	0.032049	0.0165067	0.0489751	0.026975			0.0427729	0.0369747	0.0451879	0.0361222	0.0325572	0.0200655			0.0316211
PC 15:0-16:0	0.0657898	0.0784783	0.0689953	0.0457873	0.0648173	0.064526	0.0585418	0.0534412	0.0794892	0.0541851	0.047843	0.0361313	0.0630196	0.0648257	0.0625954	0.0762642	0.0218339	0.01832	0.0295756	0.0392396	0.0337006	0.0363407	0.0221358	0.0157702	0.0260174	0.0230267	0.0301721	0.0304262	0.0372736	0.0375437	0.0228946	0.0131666	0.0215565	0.0298856	0.0332908	0.0322652	0.0377152	0.0351661	0.0217517	0.0113694	0.0256651	0.0303464	0.0289634	0.0261945	0.0365286	0.0344806	0.0221591	0.0141732	0.0200415
PC 15:0-16:1	0.0256577	0.020451	0.0162446	0.0403805	0.0258533	0.0164753	0.0217382	0.0390449	0.0194605	0.0190306	0.0153378	0.026155	0.0129664	0.0234518	0.0185215	0.0617619
PC 15:0-18:0	0.0393951	0.0201813	0.0121947	0.00709665	0.0384489	0.0172549	0.0115875	0.010333	0.0493119	0.0128403	0.0104163	0.0101279	0.0256135	0.0138266	0.0127431	0.0109156
PC 15:0-18:1	0.104967	0.108858	0.0796028	0.0330421	0.119812	0.0934036	0.0649901	0.0519508	0.111716	0.0778737	0.0548711	0.0440052	0.115386	0.110745	0.0865482	0.0979292
PC 15:0-20:4	0.135123	0.0499568	0.0470226	0.717858	0.100725	0.047644	0.0541605	0.498072	0.0747738	0.0677128	0.0478106	0.243148	0.0667902	0.0597324	0.0653145	0.393681	0.152499	0.172058	0.154461	0.0712174	0.0494775	0.0592724	0.0668837	0.143374	0.165017	0.270969	0.055737	0.0690441	0.0559271	0.04285	0.0731544	0.182291	0.103232	0.193517	0.0494949	0.0675024	0.0448418	0.0507777	0.0771871	0.191265	0.174638	0.279288	0.114973	0.123725	0.0548285	0.0549955	0.0494089	0.159066	0.118197
PC 15:1-18:1	0.500261	0.239626	0.333764	2.25909	0.349515	0.298574	0.670308	1.11423	0.26722	0.338848	0.22454	0.951409	0.291595	0.334079	0.450234	0.951698
PC 16:0-16:0	1.2432	2.85302	2.9561	4.6891	1.35238	2.30435	2.8088	2.72522	2.25937	1.80945	1.70072	2.30935	1.69606	1.74633	2.49466	2.18818	8.37746	7.83914	8.71568	9.22134	10.7179	10.3766	8.27768	5.05434	8.96188	7.3619	8.78475	9.55655	10.9537	10.6413	8.01689	4.60978	8.9334	7.67769	8.98495	8.83887	11.3388	10.7748	8.20107	4.82456	8.64729	7.52966	8.80407	9.32977	11.7318	10.9417	8.02171	4.9917	8.84855
PC 16:0-16:1	0.97293	1.19098	2.01337	4.8798	1.11629	1.11979	2.55409	5.51687	0.934838	1.25042	1.35542	3.38224	0.91416	1.03422	2.27616	6.02626	3.73652	3.34426	6.42322	7.09234	6.25245	5.29892	0.688037	0.423419	3.8539	3.08343	6.67312	6.0163	6.89913	5.88899	0.757632	0.362819	4.0114	3.7239	6.98703	6.10073	6.68324	5.59981	0.657741	0.37583	3.94482	3.37116	6.41424	6.63632	7.1367	5.80465	0.701012	0.383094	3.62354
PC 16:0-16:2	0.0355027	0.033351	0.0481483	0.21503	0.0417814	0.0297897	0.0665407	0.268635	0.028561	0.0310946	0.0372518	0.122826	0.0264978	0.0279896	0.0554239	0.320629	0.0862032	0.0453621	0.159987	0.164034	0.177753	0.0814931			0.0831197	0.0511728	0.17391	0.130722	0.206364	0.103754			0.0885049	0.065578	0.187921	0.130851	0.199331	0.0961133			0.0834715	0.064945	0.169388	0.154123	0.217991	0.0999717			0.0862512
PC 16:0-17:0	0.0476836	0.0632997	0.045502	0.0176695	0.0465339	0.0542975	0.0355148	0.0292802	0.0896529	0.0383405	0.0299141	0.0225206	0.0758871	0.0536274	0.0401488	0.0405712	0.0268984	0.0271319	0.0165756	0.0160676	0.0162461	0.0200745	0.0307407	0.0246396	0.0284064	0.0282985	0.0175008	0.0197218	0.0251604	0.0236163	0.0313383	0.0239954	0.0251406	0.0312099	0.0193435	0.0152637	0.0211504	0.0244572	0.0342402	0.0238801	0.0243197	0.0285533	0.0175775	0.0123	0.0194577	0.0168493	0.0274932	0.0233989	0.0217172
PC 16:0-17:1	0.129661	0.133325	0.144657	0.0740653	0.158542	0.0948925	0.117891	0.11223	0.176752	0.0952212	0.104622	0.0889718	0.170211	0.0886121	0.144797	0.192053	0.0466641	0.0448491	0.0416047	0.0437977	0.0192749	0.0244345			0.0479588	0.043319	0.0398301	0.0457968	0.0402189	0.0375662			0.0467061	0.055979	0.0453227	0.0353292	0.0307364	0.0343956			0.0446377	0.0537387	0.0403517	0.029795	0.0326518	0.0322212			0.0429825
PC 16:0-18:0	0.753919	0.386251	0.128467	0.555423	0.868319	0.58594	0.176907	0.146166	1.30597	0.260971	0.154461	0.192753	0.639051	0.404991	0.157757	0.0438689	0.373659				0.670819				0.540967	0.635872							0.578624	0.456796			0.620549				0.537999	0.578791			0.584455				0.618192
PC 16:0-18:1	6.51768	8.00581	9.52603	13.4761	6.98459	7.79787	10.7004	11.6008	8.67519	6.90273	5.42706	8.19493	9.52867	6.78612	9.5254	11.9361	10.2923	9.78014	15.3521	13.2753	11.5364	11.9443	10.7997	9.35912	10.3457	9.01803	15.3346	13.5894	12.7542	12.6595	10.987	9.28813	10.7778	10.1913	15.4565	11.9772	12.5312	12.5705	10.6894	9.58201	10.3631	9.61422	15.0097	12.9567	12.5721	12.7011	10.284	9.55072	10.1487
PC 16:0-18:2	0.590691	0.331012	0.279673	0.832648	0.62933	0.267844	0.240365	0.740503	0.590104	0.34506	0.251239	0.83433	0.422265	0.313159	0.322795	0.740345	2.02509	2.17551	0.73481	0.658516	0.660579	0.639932	0.34165	0.313757	2.07579	2.12195	0.651591	0.586624	0.831932	0.707049	0.34783	0.287177	2.10959	2.19516	0.595237	0.686902	0.803746	0.701431	0.322461	0.277109	2.19214	2.0507	0.646965	0.532391	0.77783	0.701156	0.456669	0.276876	2.09713
PC 16:0-18:3	0.0115088	0.0108221	0.0102148	0.0950218	0.0153771	0.00900171	0.0106867	0.0548605	0.013319	0.00900289	0.00837641	0.0513384	0.00710103	0.00952682	0.0106819	0.0520003	0.0832756	0.0816144	0.0330635	0.0516328	0.0505965	0.0351743	0.00241974	0.00160439	0.0845862	0.0798302	0.0325	0.0403644	0.078825	0.0407783	0.00389007	0.00140892	0.0814861	0.0882022	0.0332988	0.0404866	0.073419	0.0362667	0.00309156	0.000977123	0.0732119	0.0685252	0.0301681	0.0332338	0.0712167	0.0337865	0.00256588	0.00114393	0.0762737
PC 16:0-19:0	0.0048928	0.00341461	0.0017558	0.0016731	0.00650193	0.00404003	0.00259582	0.0011468	0.010447	0.00234645	0.00100375	0.00100623	0.00709276	0.00382689	0.00163573	0.00164027
PC 16:0-19:1	0.0621295	0.0439287	0.0425127	0.0265618	0.0772988	0.0323676	0.0327081	0.0268363	0.0852143	0.029222	0.0278492	0.0269657	0.0646384	0.0174944	0.0375611	0.044543	0.00779755	0.0113268	0.0122709	0.0118523	0.00597065	0.0106038	0.0187683	0.0195197	0.00916726	0.00990573	0.0152446	0.0155362	0.0138483	0.0123126	0.0169177	0.0202985	0.0112886	0.013298	0.0165275	0.0099636	0.0126153	0.0141614	0.0171759	0.0242515	0.0096394	0.0126028	0.0120322	0.00780362	0.0115294	0.0102503	0.017257	0.0218852	0.00798892
PC 16:0-19:2	0.0379873	0.00903505	0.00725969	0.0557348	0.0337457	0.00866693	0.00835384	0.013166	0.026303	0.00900376	0.00748002	0.0240302	0.0143775	0.00638959	0.00986532	0.0174401	0.0172798	0.0170927	0.00984729	0.00844787	0.00294433	0.00551507	0.0442014	0.0666522	0.0179179	0.0215202	0.0110465	0.0111541	0.00737718	0.00597591	0.0335856	0.103123	0.0134588	0.0214806	0.00931021	0.00772661	0.00601196	0.00765859	0.0480534	0.146036	0.0191787	0.0232864	0.0113495	0.00673039	0.00667643	0.00617227	0.0286998	0.125519	0.0144716
PC 16:0-19:3	0.0325881	0.0250234	0.0413392	0.0840556	0.0298161	0.0263611	0.0492943	0.0782831	0.0275755	0.0354959	0.0258357	0.047799	0.0261922	0.0237315	0.0417531	0.108819
PC 16:0-20:0	0.0029	0.00179584	0.000136992		0.00418211	0.00299442	0.000555683	1.94817e-05	0.0128581	0.00132905	0.00103566	0.000693022	0.00858053	0.00180619	0.000670572	6.96548e-05	0.000522019	0.00102564	0.000490019	2.85937e-05		3.9781e-05	0.00330377	0.00595386	0.00080547	0.0010989	3.21346e-05		5.18616e-05	6.30752e-05	0.00227152	0.00560926	0.000746525	0.00118082		4.25084e-05	4.82804e-05	6.34461e-05	0.00332525	0.0290164	0.000539735	0.00102379	5.83632e-05	3.1286e-05	2.78046e-05	0.000138723	0.00324445	0.0435605	0.000785254
PC 16:0-20:1	0.271921	0.434074	0.542085	0.266588	0.387146	0.345991	0.458692	0.273964	0.554156	0.272409	0.22948	0.252643	0.624649	0.2622	0.475063	0.322075	0.224596	0.234063	0.22021	0.140818	0.110307	0.154412	0.326529	0.636411	0.242003	0.230086	0.210898	0.160849	0.141847	0.161158	0.319957	0.62692	0.227531	0.241334	0.226456	0.129108	0.130459	0.154814	0.332238	0.677331	0.182535	0.239072	0.200732	0.140954	0.131368	0.156797	0.302618	0.636416	0.175162
PC 16:0-20:2	0.149633	0.132363	0.139989	0.195125	0.185288	0.141147	0.162174	0.243404	0.184723	0.141161	0.114061	0.171384	0.13157	0.103016	0.161893	0.287515	0.355093	0.387227	0.206863	0.162908	0.166861	0.166078	0.201438	0.201655	0.365217	0.367814	0.175013	0.159289	0.18699	0.185346	0.194003	0.209771	0.329017	0.342946	0.181695	0.148804	0.172773	0.159097	0.172969	0.202982	0.324169	0.328412	0.19281	0.171573	0.175515	0.217945	0.189611	0.192947	0.297671
PC 16:0-20:3	0.389856	0.21234	0.129671	0.174025	0.393821	0.159426	0.0733597	0.225884	0.384429	0.199519	0.168899	0.248592	0.263073	0.210062	0.178885	0.259277	0.341555	0.32084	0.0920899	0.112554	0.0805653	0.128682	0.0703378	0.0689086	0.332283	0.303416	0.101782	0.0943586	0.16266	0.13994	0.0803973	0.0530856	0.322121	0.326752	0.105285	0.105107	0.159123	0.115764	0.0743268	0.0583777	0.322007	0.291389	0.103185	0.0767219	0.138603	0.119948	0.0841447	0.0504096	0.300596
PC 16:0-20:4	1.41398	0.316592	0.312397	0.936581	1.026	0.221378	0.182687	0.261577	0.587489	0.33373	0.508307	0.613988	0.395701	0.361725	0.376158	0.187907	1.87575	1.73736	1.58863	1.67182	1.6234	1.68882	1.61012	0.842298	1.76725	1.63558	1.67178	1.62853	1.80316	1.77687	1.73117	0.748562	1.71536	1.64378	1.6307	1.69902	1.71723	1.71479	1.54659	0.703007	1.8049	1.41247	1.70147	1.48519	1.69848	1.716	1.48211	0.679498	2.12577
PC 16:0-20:5	0.0236782	0.0346313	0.0374634	0.0692484	0.0277595	0.0215339	0.0272895	0.0200084	0.0206108	0.0286253	0.0408257	0.050822	0.0142051	0.0312951	0.0380523	0.0147566	0.0203151	0.0172885	0.0175346	0.0211368	0.0152393	0.0160396	0.00460643	0.00494799	0.0199529	0.0196666	0.0208764	0.0215949	0.018741	0.0154235	0.00487915	0.00120385	0.0200163	0.0215646	0.0201136	0.0148135	0.0174733	0.0163439	0.00450012	0.0035913	0.0207215	0.0183199	0.0171013	0.0164195	0.0186561	0.0141917	0.00431585	0.00274792	0.0232029
PC 16:0-21:1	0.00328187	0.00452654	0.00369319	0.0015092	0.00476663	0.00282289	0.00336851	0.00218746	0.00591578	0.00272739	0.00272392	0.00169384	0.00533008	0.00368404	0.00330393	0.00438032
PC 16:0-21:2	0.00837452	0.00505973	0.0038567	0.000983763	0.0112163	0.00579299	0.00512903	0.00419398	0.0127086	0.00445244	0.00353719	0.00629205	0.00690335	0.00434882	0.00429869	0.0060479
PC 16:0-21:3	0.0147101	0.0111977	0.00765109	0.00867332	0.0170202	0.0102919	0.0113074	0.00920529	0.019035	0.00853968	0.00687691	0.0110983	0.0104765	0.00682692	0.00691546	0.00791732
PC 16:0-22:0	0.00011694	0.000377399	0.000312706		0.000712594	0.000424688	0.000530737		0.00372937	0.000580567	0.000167513		0.00414888	0.000374121	6.2626e-05
PC 16:0-22:1	0.00885101	0.012188	0.0150358	0.00398506	0.0198162	0.0126096	0.017451	0.00618127	0.0296772	0.0125248	0.0104497	0.018573	0.0409142	0.0111937	0.0110866	0.00881369	0.00824267	0.011208	0.00859792	0.00153625	0.000903165	0.00237321	0.0949571	0.226045	0.00949012	0.010432	0.00703501	0.00235631	0.00318828	0.00221599	0.0958469	0.206765	0.00494999	0.0126286	0.00502306	0.00262629	0.000928192	0.00134005	0.127083	0.474536	0.00834425	0.0125673	0.003498	0.0020045	0.000938927	0.00207326	0.0807305	0.571457	0.00294523
PC 16:0-22:2	0.014619	0.0150429	0.018576	0.0155363	0.0167159	0.0137169	0.0188234	0.0133872	0.0205813	0.0165472	0.014375	0.0163223	0.0140001	0.0112747	0.0185772	0.01952	0.0203032	0.0269227	0.0119215	0.00809693	0.00503034	0.007185	0.0238112	0.0305104	0.0223032	0.0243461	0.0110531	0.00936635	0.00786988	0.00703857	0.0231764	0.0394584	0.0177107	0.0228825	0.0103376	0.00654128	0.00562074	0.00469791	0.0250311	0.0403183	0.0191549	0.024796	0.0100229	0.00706036	0.00610987	0.0044563	0.0211117	0.0382737	0.015626
PC 16:0-22:3	0.108003	0.0508515	0.0370527	0.045354	0.0901727	0.0400223	0.0347223	0.0518484	0.0929311	0.0423809	0.0454856	0.0394635	0.0584554	0.0394679	0.0488759	0.0557898	0.0766864	0.076049	0.0178007	0.0122718	0.0088428	0.00929941	0.00479286	0.0117831	0.0700446	0.0613015	0.0218252	0.0156057	0.0130731	0.00930041	0.00593795	0.00700417	0.0697262	0.0658286	0.0234439	0.011836	0.00859148	0.00843249	0.00524921	0.00917455	0.0522607	0.0585846	0.0161599	0.00760451	0.00888223	0.0063956	0.00499335	0.0108139	0.0499951
PC 16:0-22:4	0.450285	0.0682123	0.0373083	0.0896874	0.342823	0.0664685	0.0352007	0.029361	0.231685	0.0586974	0.0650642	0.0760878	0.106067	0.0637444	0.0396665	0.0175642	0.322598	0.305687	0.23368	0.246056	0.189472	0.244699	0.195434	0.131953	0.294381	0.293409	0.228647	0.243352	0.203727	0.252294	0.196663	0.127243	0.284101	0.27667	0.231902	0.234267	0.210892	0.24584	0.174202	0.115452	0.284474	0.238616	0.260029	0.225248	0.183224	0.240875	0.162866	0.0992859	0.35409
PC 16:0-22:5	0.373495	0.201679	0.108261	0.108965	0.364324	0.179479	0.0768291	0.0333217	0.297952	0.150742	0.12352	0.0978665	0.136848	0.169672	0.0961884	0.0245532	0.110131	0.0946389	0.0949354	0.0905514	0.0749567	0.113485	0.0708869	0.0534379	0.108767	0.0926915	0.100667	0.0862494	0.100424	0.116766	0.0769865	0.0496304	0.106177	0.0886609	0.101551	0.0898265	0.0952458	0.111715	0.071899	0.048886	0.103813	0.0810602	0.105666	0.0830008	0.0863422	0.109652	0.0690197	0.044408	0.115012
PC 16:0-22:6	0.105197	0.189789	0.138901	0.0488741	0.131193	0.115175	0.100094	0.0297694	0.183469	0.0946122	0.100768	0.0546217	0.0727825	0.10073	0.116987	0.0263575	0.128188	0.124039	0.271973	0.358227	0.430761	0.584592	0.802391	0.893541	0.116489	0.113931	0.341794	0.313809	0.471673	0.569144	0.816566	0.843001	0.1084	0.116984	0.375222	0.375446	0.431529	0.498157	0.71301	0.814186	0.101749	0.100012	0.318379	0.291991	0.418811	0.516072	0.740581	0.752403	0.120699
PC 16:1-16:1	0.0400473	0.0404126	0.0917261	0.228705	0.0475369	0.0337901	0.11758	0.750958	0.0248641	0.0478335	0.0713551	0.397925	0.0226679	0.0441216	0.117532	1.02705	0.161771	0.138789	0.238988	0.289548	0.205244	0.125084			0.149815	0.126406	0.282651	0.245117	0.261928	0.169573			0.158283	0.170027	0.323048	0.24033	0.245379	0.150633			0.126677	0.147072	0.239492	0.23586	0.259029	0.154084			0.129861
PC 16:1-17:0	0.023097	0.0111178	0.00856014	0.0119264	0.025056	0.0103957	0.00931161	0.0145641	0.0212006	0.0101288	0.00870803	0.0123992	0.0169452	0.0145968	0.0126785	0.0280041	0.00438792	0.00383787	0.00226796	0.00309281	0.00151078	0.0015359			0.00478258	0.00420067	0.0028614	0.00365049	0.00319667	0.00270137			0.00517269	0.00452408	0.00357438	0.00247653	0.0029268	0.00284841			0.00741772	0.00497002	0.0025218	0.00194971	0.00273909	0.00203489			0.00489371
PC 16:1-17:1	0.125772	0.0579876	0.130132	0.383791	0.101807	0.0753537	0.210725	0.375512	0.0908182	0.111701	0.0891121	0.25822	0.0820586	0.105977	0.155407	0.402712	0.559969	0.628528	0.676436	0.506636	0.235931	0.352139	0.542481	1.33607	0.614636	1.05614	0.860697	0.824643	0.261418	0.2724	0.661201	1.80356	0.481502	0.666657	0.613688	0.632449	0.161662	0.315028	0.654205	1.78804	0.772984	1.08423	0.861165	0.659243	0.231485	0.274498	0.384294	1.78969	0.520107
PC 16:1-18:0	0.351898	0.196451	0.253209	0.579898	0.408897	0.229938	0.28206	0.62741	0.403854	0.205238	0.157169	0.417006	0.326365	0.244567	0.28699	0.623385	0.198095	0.230257	0.411542	0.358353	0.276733	0.262221	0.127261	0.103477	0.202489	0.229455	0.420062	0.367225	0.305531	0.288514	0.126115	0.103116	0.208282	0.267908	0.422223	0.312998	0.303364	0.280317	0.12123	0.101805	0.209292	0.248813	0.401657	0.342718	0.303424	0.282084	0.127527	0.109184	0.189719
PC 16:1-18:1	1.07772	1.11501	1.54434	1.61831	1.22839	1.05105	1.76158	3.00303	1.13364	1.18547	0.959482	2.55314	1.12972	1.01311	1.65416	3.82333	1.14445	1.08822	1.28542	1.1332	0.807283	0.706032	0.126563	0.0937936	1.13264	1.10384	1.35743	1.15446	0.995869	0.798574	0.12982	0.0993545	1.17708	1.31926	1.45724	1.01147	0.923637	0.777423	0.120146	0.0970673	1.09342	1.23796	1.28208	1.03617	0.893028	0.767357	0.12579	0.09186	1.05714
PC 16:1-18:2	0.0533614	0.0219663	0.0141246	0.0575202	0.0564983	0.0141807	0.011225	0.120109	0.0317161	0.0208156	0.0171021	0.107377	0.0194796	0.0222631	0.0201164	0.167244	0.232993	0.224818	0.0341386	0.0382226	0.0270841	0.0251802	0.00130961	0.00120622	0.223573	0.212247	0.0322346	0.0316984	0.0433715	0.0313417	0.00237458	0.00126848	0.209167	0.240691	0.0322668	0.0356673	0.0399323	0.0262235	0.00177549	0.000770573	0.20626	0.199825	0.0295155	0.0254072	0.0366086	0.0250744	0.00181039	0.000929839	0.185136
PC 16:1-18:3	0.00199369	0.00100825	0.0030365	0.0201689	0.00441193	0.0026339	0.00365842	0.0171277	0.00284277	0.00246576	0.00166015	0.0169725	0.000838671	0.0020052	0.0026566	0.0171265	0.0146525	0.0119341	0.0126865	0.0157066	0.00807162	0.00568785	0.00146639	0.00172059	0.0148653	0.0117707	0.0134353	0.0206421	0.0258243	0.00707954	0.0015322	0.00148257	0.0144794	0.015613	0.0120915	0.00898978	0.0111387	0.00684323	0.000460377	0.000946821	0.0106557	0.0115342	0.0112955	0.00838768	0.0184444	0.00554645	0.000369769	0.000782281	0.0133441
PC 16:1-19:1	0.010116	0.00395881	0.00365712	0.00926499	0.0128393	0.00386856	0.0052325	0.00817594	0.0105632	0.00374115	0.00332137	0.0109413	0.00751466	0.00296223	0.0050744	0.0143743
PC 16:1-20:0	0.0106247	0.00617251	0.0113678	0.00885753	0.0140936	0.0076338	0.00858408	0.0146366	0.0198679	0.00834521	0.00711788	0.017907	0.0239445	0.0112976	0.0100381	0.0177326
PC 16:1-20:2																	0.0328308	0.0356231	0.00985136	0.00999251	0.00545169	0.00765553	0.0018793	0.00187842	0.0330341	0.0352944	0.00942857	0.00862387	0.0106134	0.00904598	0.00192366	0.00172607	0.0323456	0.039437	0.0106437	0.00873913	0.00973301	0.00673954	0.00183677	0.00196392	0.0314376	0.0350004	0.0104025	0.0080182	0.00887544	0.00884194	0.00224336	0.00179639	0.0253174
PC 16:1-20:3	0.0926817	0.0409236	0.0351139	0.0725948	0.0976969	0.031705	0.0265494	0.0929621	0.0715924	0.0481465	0.0364304	0.102511	0.042772	0.0433802	0.0377781	0.100512	0.0700754	0.0594875	0.0254393	0.0241706	0.03164	0.0211499	0.00646962	0.00324839	0.0675795	0.0654453	0.0256829	0.0253026	0.0302227	0.0243933	0.00550319	0.00447803	0.0642257	0.0735322	0.0250558	0.022824	0.0363967	0.0253946	0.00535257	0.00587806	0.0778379	0.0699109	0.0304924	0.0261364	0.0299861	0.0250173	0.00569585	0.00623112	0.0676332
PC 16:1-20:4	0.10068	0.0389649	0.0383122	0.122942	0.105165	0.0291122	0.0323085	0.050917	0.0464555	0.0421633	0.0555234	0.10648	0.0268569	0.0403502	0.042837	0.0360666	0.152352	0.130188	0.0839084	0.131512	0.0832746	0.0897312	0.0136515	0.00645631	0.127295	0.125994	0.108758	0.123072	0.10223	0.0911726	0.0165836	0.0023986	0.111042	0.142064	0.111811	0.113414	0.0916827	0.0724968	0.0150736	0.00551366	0.106842	0.102872	0.0897803	0.10129	0.0936156	0.0773329	0.0157063	0.0041613	0.145001
PC 16:1-22:2	0.00146512	0.0012251	0.00232551	0.00214064	0.00211027	0.00131812	0.00283923	0.0038503	0.0016941	0.00221277	0.00257875	0.00476735	0.00120231	0.00150094	0.00268102	0.00770943
PC 16:1-22:4																	0.0436094	0.0382881	0.0340301	0.0438284	0.0328954	0.0367402	0.0182511	0.00304404	0.043338	0.0465772	0.0360961	0.0383453	0.0323056	0.0372757	0.010526	0.00676483	0.038501	0.0497939	0.038836	0.0380385	0.0432606	0.0470888	0.0127852	0.00811891	0.0508854	0.0422441	0.040786	0.0416288	0.0320228	0.0414961	0.014851	0.00717091	0.058661
PC 16:1-22:5	0.0437433	0.0340181	0.020839	0.0226	0.0504973	0.0263706	0.0217364	0.0107688	0.0384007	0.02766	0.0194322	0.0239341	0.0130148	0.0255345	0.0170339	0.0102973	0.0154055	0.0111667	0.0255463	0.0187358	0.0282414	0.0170632	0.00784844	0.00249828	0.0181099	0.0171691	0.0215017	0.0170291	0.0192246	0.0184834	0.00471804	0.00366679	0.0139881	0.0166156	0.0199386	0.016325	0.0327554	0.0245018	0.00543589	0.00399129	0.0211711	0.0160995	0.0293065	0.0260769	0.0219731	0.0281762	0.0069668	0.00413242	0.0220637
PC 16:1-22:6	0.012477	0.0170833	0.0206986		0.0186421	0.0106848	0.0206852	0.012739	0.0179677	0.0149722	0.012643	0.0163729	0.00653884	0.00929391	0.0185261	0.0114832	0.00985986	0.00918439	0.0128716	0.026332	0.0268583	0.0352474	0.00444761	0.00960761	0.00584566	0.00736152	0.0248124	0.0255986	0.0308803	0.0312207	0.00601461	0.00649353	0.00819544	0.0116407	0.0261507	0.0288175	0.0285159	0.0292733	0.00559297	0.00663496	0.010177	0.00790944	0.0209529	0.0272635	0.0278163	0.0241528	0.005656	0.00895888	0.00808825
PC 16:2-18:1	0.0237622	0.0218158	0.0323254	0.076969	0.0349254	0.0241372	0.0351452	0.121638	0.0298669	0.0301771	0.0215765	0.0797579	0.0262165	0.0217538	0.0317802	0.149252	0.0349642	0.0227276	0.0315449	0.0255126	0.0258526	0.0157783	0.00309759	0.00358766	0.0402506	0.0408818	0.0309545	0.0249859	0.0301972	0.0176188	0.00375269	0.0044055	0.0323133	0.0470123	0.0289557	0.0191104	0.0328391	0.0208958	0.00394081	0.00316496	0.058766	0.0496568	0.0338107	0.0229203	0.0284495	0.0194515	0.00379401	0.00420278	0.0457549
PC 17:0-18:0	0.0117077	0.00629487	0.00266958	0.00156175	0.0141367	0.00542085	0.00203015	0.00138687	0.0231626	0.0038513	0.00247249	0.00130403	0.0167008	0.00851427	0.00299985	0.00189031	0.001514	0.002164		0.000382413	0.00046855	0.000198806	0.0022795	0.00245232	0.000816148	0.00122327		0.000930879	0.000832847	0.00106256	0.00494316	0.00390159	0.000261621	0.00146469		0.000703952		0.000714228	0.00355509	0.00603197	0.000328045	0.000612865			0.000821684	0.000351987	0.00265637	0.00876212	0.0012787
PC 17:0-18:1	0.231077	0.192009	0.137295	0.0397916	0.249346	0.171398	0.112054	0.0585661	0.331863	0.128362	0.0785406	0.0499528	0.372638	0.190195	0.12823	0.113747	0.0136437	0.0176726	0.010401	0.0094578	0.00286419	0.00741526	0.0157002	0.0353991	0.0141227	0.0162663	0.0124467	0.0120469	0.00923658	0.00910639	0.0203482	0.0337441	0.0167671	0.0177292	0.0131445	0.00899796	0.00712305	0.00798938	0.0175667	0.0361195	0.0137162	0.0161248	0.00895843	0.00579632	0.00573481	0.00663662	0.017938	0.0315282	0.0106383
PC 17:0-20:4	0.077556	0.018678	0.0203238	0.177393	0.062064	0.0187077	0.0253249	0.115988	0.0428606	0.0232445	0.0303097	0.0458509	0.026123	0.0250814	0.023736	0.111205	0.0270091	0.0273151	0.0273452	0.0280122	0.0166538	0.0144446	0.0104756	0.0199574	0.0237373	0.0363129	0.0431677	0.0394987	0.0190827	0.0139382	0.014245	0.023598	0.0232454	0.026611	0.0340024	0.0349813	0.0112566	0.0167798	0.012745	0.0243544	0.0287351	0.0378389	0.0438216	0.0408346	0.019157	0.0104052	0.0100739	0.0239968	0.0242397
PC 17:0-20:5	0.00399563	0.00218167	0.00126129	0.0940643	0.00262217	0.00325488	0.00196412	0.0115455	0.0024186	0.00278822	0.00158098	0.00988029	0.00172409	0.00379032	0.00234751	0.00410092
PC 17:0-22:5	0.0230694	0.00720743	0.00257604	0.010218	0.0168566	0.00473335	0.00178753	0.00551579	0.0171804	0.00243076	0.00488107	0.00292729	0.012244	0.00542777	0.00433102	0.00564168
PC 17:0-22:6	0.00475715	0.00258363	0.0028546	0.085178	0.00731729	0.00266244	0.00406545	0.00721493	0.00562041	0.00146071	0.00182777	0.00440414	0.00287051		0.00353166	0.00394785
PC 17:1-18:0	0.0430706	0.0184163	0.0137001	0.0130585	0.053724	0.0164447	0.0124702	0.0137772	0.0681832	0.0119446	0.0108503	0.0123132	0.052515	0.011591	0.0135377	0.0196839
PC 17:1-18:1	0.158791	0.157432	0.125587	0.0543879	0.196415	0.136751	0.123937	0.0780229	0.241906	0.124717	0.0828285	0.0749948	0.258383	0.137538	0.130488	0.147353	0.00909188	0.0131417	0.0110476	0.00502434	0.000646053	0.00250853	0.0143764	0.188733	0.0105249	0.0162171	0.00676809	0.00862589	0.00490621	0.00340274	0.0284745	0.209666	0.00601714	0.0179142	0.00566833	0.00460916	0.00175632	0.00131001	0.0272329	0.201524	0.00508696	0.0168947	0.00811265	0.00480804	0.00131401	0.00361362	0.0143466	0.181031	0.00452146
PC 17:1-20:4	0.170517	0.040236	0.0315376	1.04042	0.123743	0.0444221	0.063274	0.265599	0.0764347	0.0574605	0.0462695	0.224282	0.0512805	0.04144	0.0434423	0.11615	0.465373	0.444165	0.307173	0.538785	0.704909	0.901837	0.562231	0.606731	0.479747	0.747496	0.392601	0.6637	0.700876	0.697105	0.660135	0.663122	0.31694	0.443865	0.312122	0.624054	0.472476	0.882133	0.606386	0.674834	0.563364	0.649845	0.452724	0.738698	0.668562	0.810115	0.319317	0.548249	0.42183
PC 17:1-22:5	0.010892	0.00721404	0.00770509	0.0782587	0.0134587	0.00507064	0.00663464	0.0266788	0.00897139	0.0037397	0.00618001	0.0178078	0.00545078		0.00702766	0.0121206
PC 17:1-22:6	0.0146207	0.0134436	0.0165314	0.394151	0.014072	0.00913544	0.021629	0.104098	0.00998586	0.00907962	0.00642926	0.0419456	0.00514725	0.00681827	0.0165226	0.0440823
PC 18:0-18:0	0.0132479	0.00808258	0.00070409		0.0140428	0.0114618	0.00326262	0.000338578	0.0274922	0.00531789	0.00428199	0.00490267	0.0125311	0.00841517	0.00390569	0.000831041	0.00476844	0.00650862	0.00451333	0.00048144		0.00153534	0.11557	0.146217	0.00540634	0.00868234	0.000511824		0.00139528	0.00164092	0.101921	0.135333	0.0052733	0.00672885		0.00118011	0.00110573	0.00247985	0.166572	0.732263	0.00423527	0.00743926	0.000883106	0.00064529	0.00101315	0.0026267	0.0964177	1.09645	0.00541843
PC 18:0-18:1	3.34149	2.40509	2.43339	2.4882	3.93247	2.70258	2.05488	2.39278	6.10225	1.48439	0.860522	1.05817	7.10277	3.36529	2.27767	2.17659	0.606932	0.729591	1.7826	1.39544	0.697338	0.793804	1.67707	1.89577	0.584567	0.720252	1.75883	1.50903	0.893351	0.799291	1.66129	1.75665	0.560281	0.766968	1.83378	1.2405	0.878681	0.830349	1.63684	1.84639	0.487803	0.811838	1.74505	1.2981	0.84593	0.802853	1.52148	1.82463	0.511441
PC 18:0-18:2	0.888484	0.21615	0.139743	0.256996	0.873214	0.222667	0.10187	0.174115	0.891108	0.21587	0.121343	0.275433	0.658388	0.263552	0.182271	0.149418	0.674284	0.90745	0.199913	0.100522	0.0714037	0.0896171	0.129302	0.167248	0.643823	0.928967	0.173666	0.108634	0.127772	0.100036	0.131425	0.157279	0.626273	0.941525	0.132806	0.153692	0.111433	0.0969817	0.118307	0.160942	0.618006	0.920147	0.174855	0.0724633	0.11271	0.0911554	0.236584	0.159049	0.622563
PC 18:0-19:1	0.0137794	0.00616209	0.00569203	0.00505434	0.0142283	0.00649669	0.00490939	0.00281212	0.0240525	0.0045424	0.00383854	0.00222194	0.0288249	0.00852535	0.00658968	0.00395115	0.00103561	0.00101542	0.00135501	0.00151523		0.000815173	0.00372999	0.0100488	0.00131983	0.00045812	0.00128027	0.00206018	0.00122053	0.000717575	0.00436547	0.00915467	0.000277162	0.00207623	0.00284087	0.00145456	0.00176198	0.000313763	0.00505212	0.0138302	0.0010795	0.00172807	0.00158002	0.000654219	0.000551799	0.000797709	0.00131771	0.0118446	0.000326276
PC 18:0-19:2	0.0188039	0.00472239	0.00439368	0.00370797	0.0226517	0.00743558	0.00634047	0.00342776	0.0265509	0.00579323	0.00367318	0.00950795	0.0183437	0.00510655	0.00492208	0.00364958
PC 18:0-20:0	0.000352286	0.00109382	0.000292632		0.00108139	0.000404308	0.00052952		0.00428361	0.000568236	0.000287173		0.00890826	0.000806109	0.000176843
PC 18:0-20:1	0.0343792	0.0339273	0.0350514	0.00452659	0.0424043	0.0333225	0.0292756	0.0127304	0.103815	0.0256181	0.0175517	0.0157687	0.258107	0.0415614	0.0298287	0.0185775
PC 18:0-20:2	0.0320285	0.0366329	0.0314799	0.0144897	0.0443584	0.0288145	0.0246818	0.0266203	0.100473	0.0240783	0.0160637	0.0170255	0.127767	0.0331152	0.0317571	0.0365465
PC 18:0-20:3	0.183427	0.109867	0.0605105	0.0578584	0.284592	0.0874112	0.0292042	0.0645929	0.494158	0.0667059	0.0630453	0.0620352	0.455632	0.10899	0.0841136	0.0773872	0.07295	0.115871	0.0317562	0.0199163	0.0152511	0.0176374	0.0227777	0.0447987	0.0687575	0.0968117	0.0246083	0.0170537	0.0199732	0.0161506	0.030728	0.0432403	0.0576711	0.11174	0.0265296	0.0186083	0.0173822	0.0168983	0.0292977	0.0474595	0.0648771	0.114306	0.031639	0.0220015	0.01918	0.0222613	0.0304968	0.0436416	0.06036
PC 18:0-20:4	1.95532	0.252903	0.173449	0.512869	1.34379	0.222561	0.109261	0.112091	0.960312	0.230708	0.335603	0.27265	0.566111	0.314118	0.272203	0.0641585	0.908972	1.0556	0.923533	0.787736	0.617849	0.779909	1.33253	0.716115	0.78286	1.00383	0.910672	0.724026	0.694741	0.78385	1.38696	0.646296	0.804948	1.03505	0.890787	0.827346	0.665086	0.74241	1.25159	0.593826	0.735614	0.884208	0.911721	0.656406	0.623281	0.745985	1.19977	0.532229	0.997913
PC 18:0-20:5	0.0504741	0.0337458	0.0296154	0.0439282	0.0562199	0.0309213	0.015829	0.0133022	0.0530237	0.029107	0.0383097	0.037402	0.0252632	0.0369504	0.0380454	0.00799335
PC 18:0-22:4	0.166724	0.0399268	0.0218485	0.0202459	0.151255	0.0293808	0.0207459	0.0195828	0.194428	0.0244256	0.0277768	0.0330735	0.141718	0.0325112	0.021776	0.023204	0.0640818	0.0687391	0.0466244	0.0366648	0.0210554	0.0291255	0.0449338	0.0397885	0.0548384	0.0633182	0.0432309	0.0287642	0.0248157	0.0289588	0.0406932	0.0353452	0.0521082	0.0614729	0.0409568	0.0303687	0.0250906	0.0309074	0.0413818	0.0399464	0.0464246	0.0569599	0.0438832	0.0286633	0.021642	0.0333663	0.0377616	0.028926	0.0528261
PC 18:0-22:5	0.16266	0.0734219	0.0274041	0.0219736	0.158266	0.0468133	0.0174584	0.00981162	0.234074	0.0366364	0.0293506	0.0206118	0.123053	0.0550548	0.0278974	0.00587152	0.0683184	0.0546519	0.0353296	0.0333164	0.0221098	0.0305303	0.0147592	0.0105345	0.0571036	0.0452976	0.0425477	0.0360923	0.028359	0.0282785	0.0179917	0.00519105	0.0479874	0.0426338	0.0465942	0.0306677	0.0267701	0.0277481	0.0137496	0.00522088	0.0477341	0.0353211	0.0381053	0.0271108	0.0268063	0.0232352	0.0113372	0.00536867	0.0573474
PC 18:0-22:6	0.134507	0.0916873	0.0331288	0.0279663	0.148776	0.0617586	0.029619	0.0133238	0.255797	0.0411411	0.0298197	0.0267239	0.0940741	0.0504128	0.0349212	0.00858395	0.0649169	0.0832253	0.0880092	0.0815504	0.0712011	0.111724	0.293617	0.482914	0.0480392	0.0645204	0.100174	0.0630792	0.0845101	0.097576	0.281199	0.404288	0.0479381	0.0693477	0.113047	0.0888574	0.0737975	0.0884536	0.26094	0.391846	0.0471197	0.0540802	0.0981947	0.0620877	0.0774071	0.0815454	0.259382	0.390696	0.0508012
PC 18:1-18:1	4.49685	4.64048	4.15782	1.82683	5.12924	5.12103	4.57265	3.11076	6.1481	4.44428	2.17989	2.70294	7.58593	4.41821	4.32826	4.04222	1.21823	1.37846	1.16563	0.811483	0.430651	0.588457	0.556762	0.723504	1.17672	1.3516	1.24698	0.911081	0.60625	0.629969	0.610217	0.738895	1.12941	1.53809	1.26225	0.790261	0.529158	0.588626	0.55756	0.71461	1.03915	1.4823	1.11446	0.688455	0.520056	0.556313	0.537051	0.682877	1.04738
PC 18:1-18:2	0.865466	0.404451	0.223956	0.217805	0.922461	0.324965	0.155873	0.378193	0.89806	0.356366	0.201336	0.524561	0.665816	0.340419	0.282689	0.507819	0.818379	0.855889	0.103587	0.0741402	0.034784	0.0641158	0.0364016	0.0568986	0.770164	0.862727	0.0943752	0.0631466	0.0811672	0.0709488	0.0416433	0.043792	0.780066	0.949052	0.078822	0.0887901	0.0788421	0.0588584	0.0405798	0.0507266	0.767329	0.871182	0.0990983	0.0451863	0.0640559	0.0622054	0.050928	0.0435839	0.696448
PC 18:1-19:0	0.0150399	0.0150234	0.0119876	0.00322387	0.0178449	0.0148496	0.0110709	0.00559598	0.0329177	0.00949281	0.00568773	0.00362411	0.0495103	0.0181737	0.0118883	0.00975508
PC 18:1-19:1	0.0450955	0.0628624	0.0434225	0.00210063	0.0715852	0.0591263	0.0404222	0.0144991	0.121299	0.0428048	0.0236887	0.0234024	0.175423	0.055331	0.0432478	0.031251	0.00595397	0.00856697	0.00143961	0.000369589	0.00101476	0.00088985	0.0318511	0.10439	0.00786544	0.0112026	0.00239595	0.00150917		0.000425656	0.0374566	0.103735	0.00544359	0.0111431	0.00097715	0.00221291	0.000254044	0.000662304	0.0360383	0.127522	0.00475187	0.0122208	0.00367529	0.000311102	0.000217213	0.000304068	0.0192375	0.112713	0.00228982
PC 18:1-19:2	0.0300757	0.0188872	0.0164859	0.0146131	0.0315391	0.0163069	0.0214269	0.0188177	0.0344127	0.0171751	0.0136409	0.0231704	0.0309068	0.0163644	0.0209106	0.0240772
PC 18:1-20:1	0.189021	0.332664	0.319424	0.0392216	0.325507	0.302772	0.260702	0.0779991	0.592662	0.23679	0.107617	0.102605	1.12701	0.299835	0.292093	0.143091	0.030312	0.0433563	0.0118013	0.00687555	0.00212836	0.00490848	0.0331985	0.142852	0.0290653	0.0352488	0.0115808	0.00580565	0.00356974	0.00553049	0.0365586	0.122482	0.021484	0.0407903	0.0131397	0.00661577	0.00349843	0.00308148	0.0421512	0.149529	0.0245855	0.0376293	0.00928315	0.00490034	0.00285805	0.0027221	0.032571	0.1421	0.019757
PC 18:1-20:2	0.0848692	0.101829	0.0674423	0.0267131	0.166342	0.0890387	0.0523822	0.0662995	0.251588	0.0679308	0.0390371	0.0527289	0.257777	0.0824985	0.0733564	0.124957
PC 18:1-20:3	0.604309	0.280702	0.141589	0.10892	0.627621	0.215964	0.0874625	0.140346	0.713906	0.205501	0.168383	0.196821	0.515998	0.250242	0.175998	0.169906	0.152284	0.155287	0.0580958	0.0410764	0.0462785	0.0448626	0.0459415	0.0353429	0.137001	0.157042	0.0559073	0.0398608	0.0486503	0.0501684	0.0460639	0.0499691	0.14007	0.170638	0.0524455	0.0437254	0.0531206	0.049662	0.0479919	0.0465528	0.140238	0.160163	0.0612835	0.0423458	0.0438177	0.0561842	0.0482249	0.0441417	0.131691
PC 18:1-20:4	1.42779	0.331751	0.246203	0.312999	1.16671	0.293922	0.159782	0.123035	0.718644	0.265964	0.40097	0.378879	0.52236	0.304427	0.309423	0.10164	0.715473	0.681149	0.290043	0.345447	0.250292	0.420431	0.340066	0.176816	0.614164	0.641255	0.398944	0.297699	0.341227	0.436392	0.405	0.15823	0.61356	0.709076	0.42156	0.379994	0.293918	0.350745	0.35397	0.146286	0.522486	0.557641	0.339865	0.262759	0.279497	0.359838	0.303658	0.12416	0.646029
PC 18:1-20:5	0.0354472	0.0549089	0.0499836	0.0205427	0.0460854	0.0471421	0.038812	0.016983	0.0547469	0.0375631	0.0424698	0.0398088	0.0418834	0.0404608	0.0436856	0.0144513
PC 18:1-22:4	0.227698	0.0556622	0.0277059	0.0257886	0.216316	0.043575	0.0261949	0.0147952	0.217217	0.0336927	0.0236851	0.0275488	0.120835	0.0403329	0.0213657	0.010596	0.168623	0.139117	0.0553095	0.0447995	0.0184197	0.0238495	0.00980976	0.00639862	0.147575	0.121479	0.0388618	0.037427	0.0200282	0.0257017	0.0109975	0.00409593	0.131621	0.109186	0.0401091	0.032925	0.0245369	0.0222174	0.0083961	0.00397778	0.117987	0.0870072	0.0526499	0.0422129	0.0172301	0.0274144	0.0093339	0.00387523	0.14944
PC 18:1-22:5	0.228992	0.208801	0.0724955	0.0702695	0.285448	0.163301	0.0675615	0.024683	0.362702	0.0920753	0.0472904	0.0526354	0.171976	0.119033	0.0573269	0.0235686	0.0460819	0.0444266	0.0470153	0.0206917	0.0164814	0.0191338	0.0340801	0.0222998	0.0426422	0.0463498	0.0268758	0.0177068	0.0153351	0.0200342	0.0262755	0.0397629	0.0343833	0.048732	0.0247964	0.0188726	0.0189595	0.0179032	0.0266933	0.0372367	0.0430627	0.0429226	0.0410567	0.0276735	0.0153441	0.031825	0.0330985	0.0353083	0.0431948
PC 18:1-22:6	0.147046	0.316479	0.22679	0.0358576	0.243989	0.24889	0.210675	0.0353453	0.408098	0.120642	0.0897174	0.0452157	0.217316	0.167525	0.196282	0.0271844	0.0422448	0.0463161	0.0316351	0.035553	0.0499821	0.0705463	0.0988815	0.126201	0.0326295	0.0431482	0.0491091	0.0307954	0.0471249	0.0653114	0.0973015	0.122774	0.0355389	0.0465658	0.0505931	0.0430104	0.0441599	0.0620514	0.0927319	0.110863	0.0340646	0.0388976	0.0429588	0.0301832	0.0412185	0.0562838	0.0766462	0.109601	0.0311761
PC 18:2-20:4	0.0432174	0.0149934	0.0132529	0.0480664	0.0714335	0.0168277	0.0120757	0.0113959	0.0554523	0.0149941	0.0159976	0.0238972	0.0160258	0.0139744	0.0117032	0.00581775	0.374548	0.327072	0.0406671	0.0443258	0.0442853	0.0475893	0.0356554	0.02419	0.310888	0.306096	0.0439192	0.0401564	0.0500277	0.0513649	0.0358078	0.0216618	0.282875	0.299169	0.0330814	0.0461813	0.0576126	0.048215	0.040024	0.0259906	0.260986	0.242762	0.0565346	0.0369804	0.0425844	0.0590331	0.0467327	0.0243255	0.364919
PC 18:2-22:6	0.00905232	0.00438905	0.00732215	0.0057321	0.0223226	0.0104614	0.0161268	0.00125049	0.0211588	0.00543457	0.00313104	0.00307424	0.00579975	0.00540252	0.00486312	0.000816323	0.0916231	0.0778913	0.000802422	0.00174643	0.00227913	0.00301017	0.000833177	0.00442676	0.0750421	0.0661382	0.00225961	0.00155855	0.00324356	0.00364575	0.00268508	0.00203826	0.0675422	0.061778	0.00101649	0.00407497	0.00163704	0.00459203	0.00180451	0.00359694	0.0666558	0.0503437	0.00152476	0.000698015	0.00237332	0.000614826	0.00200213	0.00248875	0.103522
PC 19:1-20:4	0.0162167	0.00169322	0.00156103	0.00725361	0.0146527	0.00145658	0.00112146	0.00677605	0.00696139	0.0012214	0.00359745	0.00425287	0.0045661	0.0012857	0.00278704	0.00476161
PC 20:0-20:4																	0.00905783	0.00988508	0.00376958	0.00179242	0.00177236	0.00122839	0.0034318	0.00254063	0.0103624	0.0128128	0.00277291	0.00163115	0.00145153	0.00157591	0.00228404	0.00246454	0.0112152	0.0118398	0.00214004	0.00133181	0.00363202	0.00203974	0.00239239	0.00260367	0.0144951	0.0124571	0.00399471	0.00193159	0.00142629	0.00318999	0.00328672	0.00188271	0.0119053
PC 20:1-20:4	0.0961052	0.0215296	0.0134424	0.0142939	0.096936	0.0164218	0.00984869	0.00565469	0.0975567	0.0139052	0.0190789	0.0191837	0.0763772	0.0180321	0.0152809	0.00459863	0.0977425	0.085841	0.0104631	0.0146138	0.00862013	0.0137893	0.0085823	0.00761368	0.0799852	0.0631615	0.0189775	0.0132966	0.0115389	0.013591	0.0104466	0.00354455	0.0771731	0.0572473	0.0197995	0.0139343	0.0127512	0.0125747	0.00782701	0.00365486	0.0656245	0.0416445	0.0141649	0.00775586	0.0106967	0.00929223	0.00790252	0.00345909	0.0765042
PC 20:1-22:6	0.0287804	0.0252059	0.0223388	0.327362	0.0484642	0.0421137	0.0575215	0.0100777	0.0525088	0.0214715	0.00884452	0.0194909	0.0230607	0.011973	0.0141844	0.00692002	0.0157665	0.0169125		0.00271152	0.00247121	0.00291907	0.00430533	0.00842191	0.0172845	0.0181523	0.00261053	0.0014027	0.00172842	0.00137023	0.00347252	0.00689039	0.014651	0.015424	0.00232432	0.00350347	0.000485931	0.000391128	0.00394125	0.00884385	0.0179327	0.0117661	0.00300678	0.00140771	0.00119776	0.00181136	0.00313624	0.00743186	0.0155789
PC 20:2-20:4	0.0487948	0.0104836	0.00451184	0.00929992	0.0464695	0.00892817	0.00414207	0.00482025	0.0364834	0.00782296	0.00670609	0.0104406	0.0133887	0.00800813	0.00606743	0.00369411	0.0490659	0.0620645	0.0112358	0.0119486	0.0138773	0.0141414	0.019287	0.0126765	0.0367896	0.0456528	0.0117942	0.00927812	0.013702	0.0146019	0.0192899	0.0131311	0.0390572	0.0434697	0.012399	0.0124435	0.0148323	0.0135608	0.019786	0.013385	0.0378569	0.0327645	0.0180358	0.0128648	0.0126344	0.0195585	0.0232302	0.0125965	0.0393053
PC 20:2-22:6																	0.000336138	0.00123581	2.81e-06	0.000153297	0.000247714	0.000593872	0.000400219	0.00170897	0.000695146	0.000835661	0.000105754	0.000233603	0.000309836	0.000445665	0.000353314	0.000464817	0.00109832	0.000736477	0.000146168	0.000122736	0.000345354	0.00054612	0.000451892	0.00128405	0.000443888	0.000603781	0.000116773	9.45585e-05	0.000220754	0.000211503	0.000239843	0.000950698	0.000755106
PC 20:3-20:4																	0.0294596	0.0300569	0.00746305	0.00450987	0.00912396	0.00734556	0.00752876	0.00337783	0.0237599	0.0283012	0.00480774	0.00384748	0.00772007	0.00803959	0.00677882	0.00668637	0.0230401	0.0286972	0.00393616	0.00519486	0.00962774	0.00782182	0.00718783	0.00525512	0.0261476	0.0240776	0.0107237	0.00885831	0.00569916	0.0144439	0.0076168	0.00532009	0.0273065
PC 20:3-22:6	0.00804507	0.00558975	0.00360395		0.0149658	0.00916854	0.00521979		0.0166591	0.00360887	0.00204843		0.00504806	0.00430962	0.0037251		0.000341769	0.00074201		0.000164485	0.000301493	0.00016092	0.000322823	0.000102925	0.000228445	0.000361904		9.38064e-05		0.000291186	0.00011212	0.000167231	0.000473196	0.000403771		0.000229377	0.00024735	0.000271624	0.000281233	0.000384724	0.000327089	0.000289073		3.51859e-05	4.37132e-05	0.000313389	0.000213118	4.75468e-05	0.000455111
PC 20:4-22:4	0.0161618	0.00434992	0.00329833	0.00155912	0.0250787	0.00672803	0.00296484	0.00111594	0.0182783	0.00273464	0.00185082	0.00018252	0.0046345	0.00367459	0.00218057	0.000461504	0.0136228	0.0132716	5.87915e-05	0.00182711	0.0026726	0.00338695	0.00214305	0.00204686	0.0118096	0.0137441	0.000764862	0.00201377	0.00198632	0.00360351	0.00170925	0.00146165	0.00824799	0.011275	0.000926465	0.00110857	0.00320762	0.00286683	0.00172512	0.00240313	0.00864636	0.00976047	0.00131603	0.00120229	0.00120462	0.00278108	0.00120896	0.0017684	0.0126599
PC 20:4-22:5																	0.00242605	0.00345037		0.00059273	0.000755005	0.00029459	0.000462401	0.000105521	0.00178543	0.00255816		0.000326665		0.000694846	0.000159701	0.00019568	0.00189913	0.00249052		0.000698598	0.000516021	0.000423357	0.000323324	0.000338604	0.00231	0.00239542		0.000109116	0.000146533	0.000952941	0.000298549	5.20805e-05	0.00355484
PC 20:4-22:6	0.00437874	0.00274988	0.00336634		0.00527209	0.00399734	0.00234506		0.00839993	0.00137232	0.00246128		0.00142814	0.00231243	0.00523636		0.0125452	0.00792723				0.00271021	0.00283226	0.00511028	0.00561507	0.00427464			0.000887128	0.00257083	0.0030932	0.00163678	0.00917155	0.00832637			0.000475624	0.00141656	0.00351726	0.00214643	0.00109549	0.00363254			0.00098257		0.00436637	0.00201233	0.00614928
PC 22:4-22:6	0.00365143	0.00102075	0.00323919	0.0254879	0.00905484	0.00628237	0.00569985	0.000460581	0.00740768	0.00446624	0.000417933	0.00245292	0.000877216	0.00122991			0.000651234	0.0010796						0.000833269	0.000362565	0.000193591			0.000462678			0.000677467					0.000189983			0.00105001	0.000428485	4.30738e-05			0.000362173			0.000694569	0.000152883
PC 22:5-22:6	7.71552e-05	0.000956337	0.000987129		0.00359377	0.00224946	0.00110647		0.0036877	0.000628885	0.000133278		0.00023088	0.000772322	0.000264717
PC 33:2
PC 35:0
PC 35:2
PC 35:3																	0.0241677	0.0278273	0.0122389	0.00972143	0.00525259	0.0101818	0.025158	0.105616	0.0302474	0.0490226	0.0178938	0.0161909	0.0106712	0.00752182	0.03229	0.125997	0.0218766	0.0390681	0.0125481	0.0101684	0.00391457	0.00483658	0.0358855	0.144419	0.0292364	0.051753	0.016233	0.0129016	0.00398993	0.00726273	0.0187358	0.140717	0.0204059
PC 35:5	0.143114	0.106766	0.0809056	2.71016	0.0807922	0.0944457	0.0682598	0.651561	0.0531868	0.159214	0.11476	0.529848	0.0780439	0.149678	0.104785	0.3261	0.822039	0.738113	0.438119	0.631999	1.09181	1.0476	0.357577	0.493199	0.921952	1.33677	0.459239	0.840785	0.927185	0.815119	0.408185	0.605993	0.643245	0.815357	0.341928	0.822503	0.688421	0.971091	0.364184	0.579218	1.08066	1.14426	0.558477	0.943541	0.966456	0.926427	0.228261	0.55536	0.85396
PC 37:1
PC 37:2
PC 37:3																	0.00926095	0.0161073	0.0131622	0.00146899	0.0276318	0.00264228	0.0141812	0.0522244	0.014635	0.0228568	0.00618985	0.00295063	0.00397351	0.00118534	0.0180015	0.0513795	0.0103174	0.0178533	0.0044016	0.00476075	0.0101268	0.00869264	0.0181192	0.0664747	0.0217629	0.0235438	0.00822008	0.00698706	0.00302804	0.00401062	0.00985714	0.0607886	0.0131522
PC 37:5
PC 37:6	0.145488	0.0985914	0.0825951	1.77768	0.0997282	0.102037	0.12173	0.384091	0.0822034	0.106687	0.0541051	0.275392	0.0476293	0.10072	0.0921668	0.140474	0.327224	0.226702	0.234861	0.296364	0.622497	0.545696	0.126337	0.100085	0.316667	0.361737	0.282188	0.342488	0.579769	0.406216	0.154508	0.106571	0.217988	0.19239	0.230642	0.348042	0.378516	0.488215	0.155812	0.118068	0.348876	0.248738	0.328951	0.415923	0.628811	0.42914	0.0999522	0.106375	0.241316
PC 38:0																		0.000387911					0.13071	0.171875		0.000349645					0.137043	0.157623		0.0012542					0.17684	0.773454		0.00060941					0.0957672	1.11066
PC 38:1
PC 39:4	0.0258561	0.0096284	0.0026579	0.00481127	0.0263886	0.00977334		0.00772061	0.0270083	0.00513547	0.00684871	0.0061849	0.0189246	0.00718401	0.00463877	0.00602727	0.00300266	0.0066794		0.000768818		0.000412737	0.0019727	0.00386195	0.00540023	0.00750959	0.00205392	0.00116626	0.00102567		0.00243002	0.00412406	0.00235456	0.00771904	0.00165986	0.00225467	0.000527081	0.000691803	0.00304055	0.00802001	0.000968085	0.00695671	0.00185963		0.000528468	0.000917667	0.00143423	0.00688082	0.00302976
PC 39:5																	0.0167297	0.0181526	0.00911736	0.0119936	0.00714935	0.0135094	0.0117012	0.0162086	0.0169443	0.0329935	0.0121313	0.0163301	0.0120395	0.0112972	0.0134311	0.0208899	0.0141143	0.0175384	0.00834711	0.0120223	0.00763165	0.00926428	0.0109663	0.0196221	0.0214786	0.0242114	0.0159924	0.0190472	0.010704	0.0118847	0.0032148	0.0153483	0.0140465
PC 39:6																	0.116869	0.0928211	0.0634573	0.101347	0.05738	0.0774797	0.0105203	0.0179817	0.121488	0.151839	0.0795677	0.120668	0.0675173	0.0545632	0.0162159	0.0189612	0.0834888	0.0702279	0.0720195	0.109724	0.048218	0.0734883	0.0150497	0.0192396	0.124257	0.0874267	0.0932284	0.155612	0.0609974	0.0639963	0.00884021	0.0174633	0.0848998
PC 39:7																	0.0252909	0.0283781	0.057868	0.0461164	0.0374531	0.0392824	0.0481341	0.0220598	0.0396999	0.042158	0.0216715	0.0376292	0.0363799	0.0350096	0.0297605	0.030073	0.0235534	0.0255371	0.0209151	0.0366279	0.0433179	0.0286312	0.0285272	0.0310077	0.0343126	0.0293	0.0483878	0.078106	0.0264212	0.0811484	0.0390939	0.028237	0.0290277
PC 39:8	0.0260611	0.013045	0.0057838	0.0706401	0.0271903	0.00823339	0.00351914	0.0207346	0.0176037	0.0073685	0.00302625	0.00933851	0.0107909	0.00847939	0.00538918	0.0096393	0.0276602	0.014513	0.0794651	0.032384	0.0591279	0.0329348	0.0289794	0.0190764	0.0383879	0.0372501	0.0182891	0.0237612	0.0239615	0.0335628	0.0214565	0.0353071	0.01262	0.0297584	0.0160796	0.0226241	0.0495982	0.0281976	0.0193213	0.0289191	0.0244644	0.0313009	0.0670653	0.0865399	0.0372964	0.104933	0.0207679	0.021955	0.0441299
PC 40:8
PC 40:9	0.000160233								0.000572146				0.00048139
PC 41:0								0.000270305				0.000293009				0.000244477
PC 41:8																				0.00548467	0.00412591	0.00241367	0.00105063	0.00522682				0.00165401	0.000749035	0.00241698	0.000823446	0.00323235				0.00177985			0.00165927	0.00405113				0.00712074	0.00451636	0.00864828	0.000483416	0.00382742
PC 43:8				0.00711036				0.000722737				0.00969488				0.00943621					0.00119643								0.00145038								0.000537157								0.00158809
PC 43:9
PC 43:10																				0.00467484	0.00189814	0.00656387							0.00447688	0.00508612						0.00638152	0.000791916	0.00430423						0.00929933	0.00352265	0.00613752
PC 43:11																				0.00809388	0.0188094	0.0168531	0.00293838					0.00243712	0.01174	0.0150805	0.00474395					0.0115555	0.0078379	0.0170887	0.0044147					0.0138844	0.00856186	0.0193338	0.00403678
PC 44:10
PC 44:12		0.00128056	0.00106193			0.00201515	0.00177988			0.00102181	0.000167208				0.00058794								0.000945314	0.00674348							0.00152703	0.00722243							0.000965439	0.0065369							0.00107318	0.0061596
PC O-14:0/16:0	0.00309226	0.0184344	0.0138383	0.00579031	0.00553048	0.0162698	0.0126613	0.00887972	0.00785979	0.014441	0.00834561	0.00896195	0.0098102	0.0182403	0.010421	0.00660827	0.00379986	0.00291866	0.00175683	0.00202428	0.000988409	0.0013346	0.000380926		0.00293938	0.00328502	0.00212214	0.00188848	0.00127013	0.00132298	0.00030488	0.000699055	0.00317655	0.00391817	0.00231894	0.00152386	0.00108351	0.001155	0.000334008	0.000672391	0.00332358	0.0041802	0.00206904	0.00188842	0.00124455	0.0014247	0.000650464	0.000807089	0.00300618
PC O-14:0/16:1	0.00975339	0.005857	0.00685689	0.036123	0.010625	0.013041	0.010523	0.00822786	0.00901508	0.009373	0.00483064	0.023624	0.00432169	0.00754266	0.00678711	0.0058302	0.0174786	0.0175498	0.00869062	0.00180036		0.00080097		0.00024289	0.0191345	0.0338245	0.0102577	0.00267491		0.000669585		0.000222355	0.0295193	0.0134549	0.00444415	0.00236873		0.00129502		0.000374734	0.0466954	0.0202769	0.00271249	0.00250335					0.0161167
PC O-14:0/17:0		0.00160612	0.000884271			0.000201058	0.000549188			0.000431144	0.00140892			0.00413574	0.00239081							0.000891032								0.000814653								0.000295386								0.000426477
PC O-14:0/17:1	7.03814e-05	0.000119786	0.000363368	0.000204771	3.12422e-05	0.000127065	0.000255154	0.000167636	0.000138314	4.69979e-05		3.04633e-05		0.000384332	0.000329711	0.000320036
PC O-14:0/18:0	0.00591943	0.0147373	0.00934536	0.0107271	0.00476912	0.0123374	0.00717875	0.0112313	0.00908009	0.0100926	0.00695193	0.00805214	0.00939483	0.0172568	0.0106289	0.00940642	0.0018256	0.00253753	0.00194603	0.00156607	0.00133204	0.00180205	0.00217383	0.000864857	0.00214755	0.0027615	0.00204886	0.00200892	0.00135736	0.00200808	0.00204621	0.00120604	0.00226564	0.00296357	0.00180013	0.00184124	0.00107404	0.00151623	0.00202514	0.00122344	0.00213873	0.00390142	0.00201734	0.00145642	0.00138472	0.00165406	0.00165248	0.00122795	0.00268087
PC O-14:0/18:1	0.00708853	0.0247219	0.0293757	0.0147946	0.00613973	0.0262463	0.0242113	0.0140464	0.0108925	0.0197392	0.0150342	0.0147104	0.0171919	0.0259644	0.0229878	0.0146335	0.00158852	0.00159416	0.000762729	0.000434497	0.000341361	0.000434009	0.001087	0.00134491	0.00146087	0.00178536	0.00115542	0.000791249	0.000373184	0.000459113	0.00152789	0.00141317	0.00163337	0.00215313	0.00073761	0.000416879	0.000357078	0.000648078	0.00196565	0.00376641	0.00203276	0.00238515	0.00101262	0.000442387	0.000340474	0.000499978	0.000564811	0.00549012	0.00135929
PC O-14:0/18:2	0.00124658	0.000734394	0.00355747	0.000332815	0.00367299	0.00457601	0.00425696	0.00115368	0.00437016	0.00309771	0.00111093	0.00127125	0.00081317	0.00214518	0.00194085	0.0011411	5.41e-06	5.16153e-05	7.08034e-05	7.01e-06	2.1309e-05	8.25e-06	8.19207e-05	3.78426e-05	3.20117e-05	6.72707e-05	8.33913e-05	6.03849e-05	2.87621e-05	2.52777e-05	0.000139411	4.77268e-05	1.509e-05	0.000116648	4.78838e-05	2.09027e-05	3.92928e-05	4.74849e-05	0.000105626	4.72246e-05	6.16618e-05	6.09265e-05	0.000105409	1.52143e-05	6.4e-06	3.58967e-05	5.2002e-05	0.000121004	5.2891e-05
PC O-14:0/20:1	0.00317975	0.0073152	0.00724645	0.0240255	0.00245172	0.00593017	0.0129649	0.00294501	0.00351008	0.005782	0.0038065	0.00242933	0.00366706	0.00902092	0.00579917	0.0024712
PC O-14:0/20:2	0.00105214	0.00281523	0.00198437	0.0073173	0.000900137	0.00204389	0.00665417	0.000697237	0.00121124	0.00175203	0.00174935	0.000576293	0.000948994	0.00299455	0.00212356	0.000734159
PC O-14:0/20:4
PC O-14:0/22:4
PC O-14:1/17:0	0.000497792	0.000671562	0.00114399	0.00168888	0.000372336	0.000821956	0.000782142	0.00108335	0.00128	0.000223903		0.000275701		0.00137207	0.00114384	0.00144281
PC O-14:1/18:0	0.00403552	0.00796279	0.00414676	0.0252351	0.00322597	0.00608276	0.00595561	0.00794579	0.00259846	0.00596388	0.00382873	0.00655851	0.00240519	0.00648344	0.00461046	0.00745643	0.00816403	0.00655779	0.00339318	0.00266444	0.00173522	0.00178849	0.00170101	0.00198285	0.00865145	0.0104006	0.00534878	0.00480478	0.00187026	0.00169016	0.00218239	0.0029824	0.00849494	0.00924789	0.0037259	0.00249227	0.00145624	0.00230639	0.0025518	0.00738138	0.0104189	0.0125595	0.00425612	0.00321135	0.00185255	0.00177058	0.00123177	0.0121706	0.00774215
PC O-14:1/18:1																	0.00152114	0.00271723	0.00182404	0.0017358	0.00065681	0.000955021	0.000664774	0.000300574	0.00131658	0.00261805	0.00283017	0.00264106	0.00130995	0.00115371	0.000866453	0.000557491	0.000521798	0.00376504	0.0027112	0.00157404	0.00111363	0.0029626	0.000586614	0.00069298	0.00173694	0.00259686	0.00212746	0.00105212	0.000882519	0.00154567	0.000521936	0.00243746	0.00123603
PC O-14:1/19:0	0.000101126	0.000598741	0.00133796		8.38182e-05	0.000466618	0.000945403		0.000188551	0.000588863	0.000851763		0.000589954	0.000596572	0.00150711
PC O-14:1/20:0	0.00302669	0.0144899	0.00899422	0.000280453	0.00214558	0.00637313	0.00257951	0.00504338	0.00333198	0.0097372	0.00611623	0.00674959	0.00547635	0.0128566	0.00879127	0.0040181	0.00884785	0.00812332	0.0134889	0.00364495	0.00183297	0.0013638	0.00126802	0.000365086	0.0108487	0.0122873	0.00432549	0.00365394	0.00164401	0.00197823	0.00125263	0.00124559	0.00456306	0.0153806	0.0029047	0.00417212	0.00167512	0.001432	0.000991074	0.000948309	0.00934466	0.0160277	0.0107798	0.00714256	0.00132128	0.0039593	0.00141298	0.000778255	0.0121437
PC O-14:1/20:1	8.53278e-05	0.00177819	0.00256413	0.00024678		0.000822049	0.00201475	0.00128117	0.000297312	0.00165668	0.000926416	0.00132873	0.000509993	0.00181793	0.00188671	0.00141231	0.00019542	0.000182458	5.5396e-05	5.06723e-05	4.55e-06	3.74795e-05	3.26537e-05	1.02046e-05	0.000173351	0.000218657	0.000129081	5.46228e-05	6.04773e-05	5.1998e-05	2.58304e-05	1.85479e-05	0.00020243	0.000251043	8.85217e-05	4.75874e-05	3.16198e-05	5.12903e-05	3.26218e-05	2.65589e-05	0.000174203	0.000277666	7.83136e-05	3.03335e-05	4.4043e-05	3.30596e-05	2.88547e-05	3.61473e-05	0.000199883
PC O-14:1/20:2			0.0012352			0.00022883	0.00146057	0.00100565		0.000768955	0.000519577	0.000749123		0.000485334	0.000722172	0.00173505	5.35411e-05	5.43871e-05	5.98962e-05	0.00010476	2.084e-05	6.93e-06		1.59e-06	6.99629e-05	8.56856e-05	7.3642e-05	0.000205663	4.81344e-05	2.34187e-05	3.02e-06	1.16e-06	2.3077e-05	0.000155769	0.000224881	4.78592e-05	6.96789e-05	1.73409e-05	5.72e-06	5.29e-06	1.59608e-05	0.000146131	0.000109724	2.01087e-05		2.42455e-05	4e-06	3.35e-06	1.17732e-05
PC O-14:1/22:0																	0.00301534	0.00288151	0.0011007	0.000405869		0.000556541	0.00765962	0.0100963	0.00127494	0.00362743	0.000509905	0.000134141		0.000718105	0.00873817	0.0121658	0.00232995	0.00260234	0.000345831	0.000587832		0.00048569	0.00821886	0.0349241	0.00631097	0.00241823	0.00128203			0.00020127	0.00559709	0.0570862	0.00144628
PC O-14:1/22:1	0.000564291	0.00500682	0.00195094		0.000448968	0.00164084	0.00158517	0.00123944	0.00121714	0.00364759	0.00177945	0.00146027	0.00214982	0.00532261	0.00325265	0.00103766	0.000868964	0.000481984	0.000603132	0.000304182		7.11085e-05	0.000410663	0.000262947	0.00082478	0.000521263	0.000422445	9.49772e-05		0.000215255	0.000525481	0.000475602	0.000618405	0.00103093	0.000312812	0.000389961		0.00022898	0.000472257	0.000727579	0.000477282	0.000902933	0.00055475	0.000289275		0.000329467	0.000484582	0.000803769	0.000987577
PC O-14:1/22:2	0.00138031	0.00742606	0.00279804		0.000971773	0.0018226	0.00101671	0.00112748	0.00166537	0.00315148	0.00145873	0.00163028	0.00226296	0.0040231	0.00225421	0.000863472	0.00193117	0.00210997	0.00065124	0.00124456		0.000192174	0.000453067	0.000252184	0.00217391	0.00229659	0.000476745	0.000221901	0.000745686	0.00031438	0.000475674	0.000382568	0.00181729	0.00304993	0.000567159	0.0010375	0.000208055	0.000258708	0.000566224	0.000266418	0.00154912	0.00296639	0.000831132	0.000173477	0.000341038	0.00111848	0.000439864	0.000472171	0.00196727
PC O-14:1/22:4																	0.00214123	0.00203524	0.00278898	0.00195497	0.00103021	0.00143402	0.00179801	0.000293477	0.00256014	0.00286108	0.00265203	0.0023017	0.00201604	0.00216661	0.00160274	0.000279692	0.00223022	0.00359108	0.00199374	0.00167975	0.00149205	0.00174346	0.0011043	0.000114256	0.00276628	0.00328308	0.00273201	0.0014384	0.002026	0.0013584	0.00180134	0.000128567	0.00361431
PC O-15:1/17:0	0.00399781	0.00569719	0.00210324		0.00358305	0.00521973	0.00233332	0.000461518	0.00493288	0.00348141	0.00222515	0.00136175	0.00727696	0.00541336	0.00323037	0.000806762
PC O-15:1/17:1	0.00213848	0.00531102	0.0035511	5.5696e-05	0.00326619	0.00505484	0.00494573	0.000440036	0.00417333	0.00340832	0.00274894	0.00143089	0.00465694	0.00418119	0.00519619	0.000928247
PC O-16:0/14:0	0.0051209	0.0800075	0.0452595	0.00298842	0.0123674	0.0682397	0.0376723	0.0127193	0.0265893	0.0609385	0.0196977	0.00707337	0.0441076	0.0971976	0.0324186	0.0128275	0.00618431	0.00510501	0.00291047	0.00422641	0.00113844	0.0018487	0.00014826		0.00426316	0.00499297	0.00341755	0.00322553	0.0017722	0.00186033	0.000103515	0.000263835	0.00499975	0.00631106	0.00431051	0.00293138	0.00148886	0.00154336	0.000106095	0.000248869	0.00403276	0.00663423	0.0032365	0.0034407	0.00181773	0.00202833	0.000338233	0.00046215	0.0039087
PC O-16:0/15:0		0.00155807	0.00167445			0.000533785	0.00138248			0.000749397	0.0011685			0.00528663	0.00204535
PC O-16:0/16:0	0.0326499	0.298006	0.165671	0.0245224	0.0384144	0.243409	0.114793	0.0292279	0.116045	0.193981	0.0784444	0.0356806	0.1875	0.341517	0.118038	0.0332161	0.0654513	0.0726936	0.0522167	0.0497416	0.0271955	0.0451446	0.0338619	0.0192207	0.0623816	0.058797	0.0500669	0.0453423	0.0313717	0.0476615	0.0362161	0.0165346	0.067313	0.0756665	0.0461361	0.0510377	0.0268413	0.0418825	0.0343012	0.0189949	0.0618299	0.0831755	0.0510042	0.0450056	0.0309381	0.042541	0.0307026	0.0213625	0.0686667
PC O-16:0/16:1	0.0184415	0.080274	0.0883324	0.0305858	0.0202503	0.0839819	0.0754714	0.0433711	0.0353628	0.079329	0.0471476	0.0245062	0.0613647	0.14633	0.0738083	0.0592403	0.00646639	0.00602145	0.00495511	0.00417617	0.00143097	0.00178512	0.000615091	0.000808056	0.00528278	0.00501908	0.00706257	0.00517425	0.00185421	0.00228711	0.000820549	0.000786923	0.00664477	0.0078343	0.00571673	0.00327629	0.00173184	0.00242227	0.000867523	0.00195322	0.00532887	0.00714111	0.00550653	0.00321826	0.00160578	0.00200789	0.000535661	0.0034023	0.00455791
PC O-16:0/16:2	0.00020972	0.0013356	0.0012702	9.76938e-05	0.000454823	0.001791	0.0012467	0.00064497	0.0010035	0.00129343	0.00117956	0.000385836	0.00162376	0.00306901	0.00177735	0.00143013
PC O-16:0/17:0	0.00115155	0.0013058	0.00279971	0.00160022	0.00221101	0.00256171	0.00109758	0.000466728	0.00557414	0.00428083	0.00160079	0.0013691	0.00833433	0.0107794	0.00178265	0.00169102
PC O-16:0/17:1	0.00074765	0.00351824	0.00320387		0.000715913	0.00338076	0.00180974		0.00154693	0.00283352	0.00207706		0.00218844	0.00849565	0.00329106
PC O-16:0/18:0	0.0163264	0.0244544	0.00819743	0.000837933	0.0193458	0.0262512	0.0067328	0.002231	0.0441571	0.0142781	0.00481205	0.00308583	0.053161	0.0442528	0.00812509	0.00213963
PC O-16:0/18:1	0.0764807	0.393485	0.424566	0.0694884	0.072367	0.407108	0.340016	0.114317	0.165635	0.350799	0.160805	0.0976662	0.321961	0.640987	0.314206	0.14218	0.0484304	0.0444986	0.0267728	0.0170144	0.00691123	0.0107173	0.00352237	0.00676807	0.0467681	0.044197	0.0334093	0.0205724	0.0095487	0.01172	0.00509485	0.0101441	0.0471636	0.0528817	0.0300192	0.0168768	0.00841133	0.0113246	0.00465676	0.00972603	0.0438729	0.0565267	0.0289317	0.0136591	0.00806831	0.0103711	0.00411685	0.00882241	0.0475942
PC O-16:0/18:2	0.00266939	0.0130996	0.00866493	0.000799806	0.00350318	0.0111412	0.00458326	0.00241768	0.00737529	0.0102238	0.00482606	0.00364507	0.0106267	0.0197132	0.00681251	0.00356829	0.00148073	0.00172436	0.00030016	0.000172978	7.26078e-05	0.000118963	3.57703e-05	1.44607e-05	0.00100003	0.00125155	0.000263035	0.00011656	0.000175071	0.000157552	4.41632e-05	1.56359e-05	0.00135665	0.0019257	0.000178814	0.000246183	0.000168461	0.00015031	3.45395e-05	1.75288e-05	0.000884676	0.00141227	0.000243066	8.38354e-05	0.000118334	0.000107074	4.47255e-05	2.19052e-05	0.00135158
PC O-16:0/19:0		0.000973828			0.000867661	0.000938033		0.000289993	0.00184764	0.000440195		0.000546029	0.00321219	0.00263001		0.000250624
PC O-16:0/19:1		0.000554191	0.00343693		0.00550391	0.0178303	0.0225521		0.00557006	0.00809686	0.000301247		0.000736023	0.00807658	0.000279066
PC O-16:0/20:0	0.00418578	0.00814882	0.00107968		0.00114599	0.0131232			0.0197993	0.0045336	0.00169254		0.035926	0.0209136	0.00183222
PC O-16:0/20:1	0.00161185	0.0205239	0.0183617	0.00032855	0.00156659	0.0228858	0.00915237	0.00110326	0.00754302	0.0183233	0.00659176	0.00190148	0.0276771	0.0483946	0.0121524	0.00196419
PC O-16:0/20:2	0.00103364	0.00900987	0.00934176	0.000995366	0.000946608	0.00815551	0.00696107	0.0020697	0.0028934	0.00908004	0.00630949	0.00154294	0.00805273	0.0120738	0.00698492	0.00339707
PC O-16:0/20:3	0.0107686	0.0291669	0.010157	0.00168801	0.00884152	0.0211552	0.00572391	0.00246622	0.0199924	0.0178565	0.0139889	0.00667848	0.0287387	0.0332289	0.00959797	0.00379737
PC O-16:0/20:4	0.117026	0.0992403	0.0464844	0.00479535	0.0738619	0.0772818	0.0305985	0.00163984	0.0992344	0.0788347	0.140141	0.0356448	0.0767749	0.13709	0.0581384	0.00236207	0.0344761	0.0302332	0.0144531	0.0110483	0.00366117	0.0104766	0.00438791	0.00416913	0.0229145	0.024931	0.0147054	0.00963816	0.0105226	0.00895471	0.00706904	0.00242618	0.0278228	0.0351111	0.0120321	0.0177213	0.00820765	0.00886945	0.00257399	0.0023557	0.028621	0.0301406	0.0178096	0.00809552	0.00472788	0.00747991	0.00449635	0.00133387	0.0335869
PC O-16:0/22:1	0.00868713	0.0202488	0.0150709		0.00920326	0.0283555	0.00754514	0.00128601	0.0318052	0.0226819	0.0116547	0.0253228	0.0620782	0.0415416	0.0122715	0.0023422
PC O-16:0/22:2		0.00262818	0.00328486	0.000145594	0.000127642	0.0027448	0.00289031	0.000388538	0.0011022	0.00384285	0.00361544	0.0017093	0.00233848	0.00482444	0.00236554	0.00145414	0.000228654	0.000282506	0.000147654				0.00452963		0.000182058	0.000687263	0.000280768				0.00423788		0.000475221	0.000285294	0.000135101				0.00372493		0.000749265	0.000562903	0.000170271				0.00196391		0.00019304
PC O-16:0/22:4	0.042954	0.0219084	0.00568008		0.0238298	0.0178538	0.00421226	0.00100967	0.0429203	0.0145337	0.0196367	0.00743579	0.0399471	0.0331114	0.00744252	0.00161876
PC O-16:0/22:5	0.0466699	0.0720354	0.019698	0.00264112	0.0303703	0.0439203	0.00900918	0.00136437	0.0529996	0.0372067	0.0403412	0.0123141	0.0452932	0.0653926	0.0182225	0.00234827
PC O-16:0/22:6	0.0115885	0.0365542	0.0104968	0.000629815	0.00955093	0.0195209	0.00690869	0.000702062	0.0205261	0.0167031	0.0167391	0.00476302	0.0150162	0.0241177	0.010358	0.00119059
PC O-16:1/14:0	0.00626404	0.0164398	0.0176756	0.0123763	0.0129418	0.0448965	0.0211225	0.00875733	0.0168115	0.0226847	0.00777507	0.0157728	0.0193181	0.0246768	0.0131771	0.0057034
PC O-16:1/15:0	0.000100841	0.000264894	0.000429287	0.000291378	6.77154e-05	0.000451628	0.000300285	0.000266346	0.000292478	9.64064e-05		7.55895e-05		0.000750626	0.000564062	0.000520253
PC O-16:1/16:0	0.0295798	0.124174	0.120734	0.0742282	0.0369268	0.105353	0.0992449	0.0494535	0.0562439	0.100115	0.0680835	0.044685	0.0888985	0.121485	0.0885086	0.0462675	0.0289375	0.0261814	0.0409984	0.0447921	0.0346897	0.0323175	0.0445598	0.0330006	0.0220942	0.0229315	0.0569224	0.0450114	0.0321324	0.0340569	0.0446235	0.0277395	0.0259269	0.0286559	0.0485186	0.0378099	0.0313831	0.0405798	0.0508525	0.0781152	0.024252	0.0278518	0.0480901	0.0368615	0.0338821	0.0319231	0.0380031	0.136736	0.0223903
PC O-16:1/16:1	0.0039074	0.0172439	0.0194373	0.00295089	0.00717124	0.015488	0.0239781	0.0114673	0.00659054	0.0144961	0.0108804	0.0104865	0.00918933	0.0162721	0.021499	0.0186776	0.000584815	0.00111083	0.00135869	0.00202078	0.000448353	0.00051778	0.000191508	5.89382e-05	0.000417388	0.000889414	0.00200798	0.00216088	0.000908246	0.00077852	0.000225154	9.21308e-05	0.000182419	0.00157816	0.00240619	0.00165616	0.000926345	0.00164945	0.000142806	0.000124333	0.00052989	0.000859928	0.00151512	0.000922193	0.000571879	0.000818359	0.000166254	0.000386769	0.000426865
PC O-16:1/17:0	0.00493578	0.0114902	0.00741221		0.00472387	0.00968671	0.00408978		0.00889618	0.00748	0.00658603		0.0123914	0.0142389	0.00765063
PC O-16:1/18:0	0.058908	0.0732679	0.0680287	0.0690135	0.0599377	0.0675212	0.0910941	0.0696927	0.11384	0.0580182	0.0458358	0.0595677	0.0899859	0.0645142	0.0805832	0.0553899	0.0684257	0.0668124	0.119329	0.107982	0.0766967	0.110565	0.0867264	0.0931317	0.0587372	0.0647644	0.146649	0.107813	0.0975066	0.111847	0.102751	0.108848	0.0586379	0.0731333	0.149134	0.116489	0.0821601	0.112201	0.0980646	0.113689	0.0552951	0.0765032	0.135004	0.0919089	0.0880158	0.102124	0.0915735	0.107156	0.0645437
PC O-16:1/18:1	0.029848	0.125057	0.149027	0.0210983	0.0351141	0.105718	0.124297	0.0579747	0.0501572	0.102057	0.0689987	0.052024	0.080941	0.120361	0.110648	0.0723813	0.0129099	0.0123163	0.00749626	0.00742431	0.0035777	0.00593511	0.00213529	0.000916605	0.00902539	0.0116456	0.00930314	0.00618517	0.00610537	0.00725626	0.00262027	0.00106561	0.0105107	0.0147003	0.00805752	0.00776819	0.00591596	0.00638206	0.00216258	0.00128803	0.00756749	0.0137527	0.0086977	0.00472359	0.00501868	0.00510071	0.00247401	0.00183714	0.011684
PC O-16:1/18:2	0.00463056	0.013086	0.0120134		0.00448911	0.0102721	0.00825883	0.00645256	0.0086213	0.0103361	0.00639948	0.00744147	0.0093215	0.0102527	0.00692386	0.00995393	0.0010137	0.00101926	0.000277888	0.000524236	0.000136731	5.72366e-05		1.417e-05	0.000866938	0.00180533	0.000228049	0.000454192	0.000173689	0.000186993	1.32272e-05	6.65e-06	0.000244344	0.0025108	0.000680238	0.000446494	0.000435886	0.000119785	2.592e-05	2.46365e-05	0.00020002	0.00278359	0.000522508	0.000101412		0.000182402	1.85452e-05	1.57762e-05	0.000147454
PC O-16:1/19:0		0.0005884	0.00652997		0.0181635	0.0195172	0.0352056		0.0195151	0.0100338	0.000603311		0.00383957	0.00770746	0.00054065
PC O-16:1/19:1	0.00176014	0.00635097	0.0064572	0.0205351	0.00165538	0.0083888	0.00655847	0.000252156	0.00319257	0.00511782	0.00387515	0.000198798	0.00466583	0.00768126	0.00589132	3.3029e-05
PC O-16:1/20:0	0.00315377	0.00963001	0.00277167	1.81469e-05	0.00175843	0.00705572	0.000901962	0.000516049	0.00464752	0.00796562	0.00277691	0.00109159	0.0100953	0.0196102	0.00472862	0.000868826	0.00254144	0.00276655	0.00140254	0.000269431		0.000777994	0.0128514	0.0239106	0.00102694	0.00349411	0.000553043	7.22094e-05		0.000869441	0.0137689	0.0235164	0.00176574	0.00245383	0.00040341	0.000567181		0.000533674	0.0152719	0.0692152	0.00487147	0.00246032	0.00161195			0.000256862	0.00961896	0.119061	0.00109406
PC O-16:1/20:1	0.00214903	0.0133624	0.0210072	0.00397062	0.0019243	0.011789	0.0185552	0.00497835	0.00441847	0.0124716	0.0104289	0.00421577	0.0125655	0.0143678	0.0158626	0.00711908	0.000734237	0.000614173	0.000281412	0.000198712		9.78637e-05	0.00154201	0.00608722	0.000552676	0.000471443	0.000594291	0.000119179		0.00023536	0.00233707	0.0060934	0.000751086	0.000877012	0.000543958	0.000382128		0.00032299	0.00278138	0.0108857	0.000344602	0.000735003	0.000345182	0.000104903		0.000110343	0.00154018	0.0147858	0.000601832
PC O-16:1/20:2	0.0013866	0.0039391	0.00467303	0.00166306	0.00133941	0.00390803	0.00417079	0.00330398	0.00197108	0.00363791	0.00316166	0.00303035	0.00295296	0.00343726	0.00320557	0.00511441	0.00242266	0.0029964	9.34738e-05	0.000247234		5.9943e-05	0.000130239	0.000614272	0.00259988	0.00310519	0.000260518	7.83838e-05	0.000259538	8.60732e-05	0.000168862	0.000413356	0.00311106	0.00380338	0.000300912	0.00022482	4.66561e-05	8.6121e-05	0.000226082	0.000378077	0.00167086	0.00417989	0.00014147	1.4163e-05	0.00010292	9.57089e-05	8.54814e-05	0.000719687	0.00183424
PC O-16:1/20:3	0.0282157	0.0308371	0.0186516	0.0100268	0.0203025	0.0239441	0.0174679	0.00744045	0.024996	0.0279624	0.0264821	0.0273158	0.0274654	0.0305001	0.0246031	0.00993989
PC O-16:1/20:4	0.0721664	0.077421	0.0477105	0.00427397	0.0604814	0.0608027	0.031419	0.00645269	0.047008	0.0703281	0.101929	0.0424004	0.0368576	0.0691016	0.068734	0.0093045	0.00846602	0.00902549	0.00862952	0.00689805	0.00453014	0.00776323	0.00778122	0.00461229	0.00902173	0.0123011	0.00980168	0.00799058	0.00991043	0.0109231	0.00914322	0.00289835	0.00874404	0.0149076	0.00718356	0.00848273	0.00596119	0.00733325	0.00669365	0.00112064	0.00714234	0.0134414	0.0102138	0.00476892	0.00931031	0.00598033	0.00703189	0.00127005	0.00880126
PC O-16:1/21:0																							0.000954605	0.000612375							0.000848198								0.000244827	0.00861887							0.000761536	0.0183394
PC O-16:1/22:0																	0.00121369	0.00154364	5.13585e-05						0.00145743	0.00385273							0.00164654	0.00161749	0.000140039						0.00371864	0.00204602	0.000657804						0.00049123
PC O-16:1/22:1	0.00194176	0.00609271	0.00364555		0.00157076	0.00449315	0.00253471	0.000459438	0.00573149	0.00520526	0.00285366	0.00336495	0.00597703	0.00720677	0.00254147	0.00113798	0.000124828	0.000376244	0.000294817				0.0146358		0.000367219	0.00097235	0.000412855				0.0123973		0.000360416	0.000410543	0.000182923				0.0142853		0.00100576	0.000763862	0.000209138				0.00845581		0.000522972
PC O-16:1/22:2	0.00889584	0.013498	0.00487004	0.00040127	0.00607964	0.00978998	0.00264606	0.0008843	0.0203389	0.00745608	0.00482107	0.00169166	0.0211475	0.0203206	0.00447317	0.00176004	0.000200864	0.000222699	0.000360047				0.00240403	0.00123873	0.000319698	0.000477427	0.000300338				0.00194305	0.00120278	0.000211988	0.000218409	0.000255443				0.00170817	0.00639696	0.000223352	0.000278502					0.00119221	0.0104065	0.000113026
PC O-16:1/22:4	0.0595804	0.0272465	0.0175271	0.0165304	0.0390379	0.0246211	0.015276	0.00844216	0.0339468	0.0252244	0.0280169	0.0343794	0.0307102	0.0266678	0.0177978	0.00942149	0.01845	0.0198178	0.013694	0.00894154	0.00362209	0.00736475	0.00273711	0.00227802	0.0143483	0.0175933	0.0156263	0.00982273	0.00572507	0.00850928	0.00211721	0.00231648	0.0177992	0.0193763	0.0114137	0.0142955	0.00507615	0.00481501	0.00244051	0.00112612	0.013121	0.0203274	0.0177853	0.00948352	0.00505945	0.0076526	0.00241014	0.00158245	0.0209021
PC O-16:1/22:5	0.033525	0.0599704	0.0258794	0.00384526	0.0277511	0.0361942	0.0181374	0.00410873	0.0278222	0.0382546	0.0358021	0.0227604	0.022306	0.0420186	0.0276056	0.00600068	0.0048426	0.00456734	0.00269608	0.00351139	0.00146913	0.00389043	0.00109894	0.00152491	0.00441378	0.00425201	0.00474639	0.00489425	0.00499546	0.00459332	0.00175637		0.00381804	0.00453082	0.0038805	0.00412643	0.0030858	0.00424106	0.00132882	6.19594e-05	0.00322279	0.00552686	0.00419305	0.0029101	0.00278716	0.00245765	0.000995783	0.00021988	0.00329974
PC O-16:1/22:6	0.00250973	0.0145299	0.00906669	0.000519029	0.00335089	0.0088284	0.00910441	0.00208167	0.00356269	0.00923907	0.00999053	0.00304575	0.0039061	0.00749725	0.0105793	0.00319594	0.000461148	0.000464218	0.00103469	0.000963984	0.00605921				0.000970461	0.00095181	0.00147196	0.00268783	0.000593898				0.000918304	0.000888083	0.00060032	0.00042028					0.00239372	0.00119337	0.00050911	0.000624705	0.000441676				0.000754185
PC O-16:2/17:1	0.000648294	0.000770497	0.00231604	0.0104245	0.00260947	0.00278683	0.000592821	0.00338416	0.00433413	0.0053822	0.000365648	0.00360215	0.000698342	0.00285915	0.00297904	0.00162486	0.00990989	0.00220523	0.0650757	0.0299347	0.0261511	0.00563977	0.0186645	0.00522262	0.01161	0.0156269	0.0180264	0.0248901	0.0258038	0.00553163	0.00246951	0.00393521	0.102214	0.0149752	0.00521757	0.00143919	0.0161165	0.00463178	0.00272201	0.0035416	0.0207207	0.0221709	0.0292471	0.0274763	0.0137471	0.0117723	0.00896344	0.0120884	0.0356815
PC O-16:2/18:0																	0.0154938	0.0167378	0.0108326	0.00830565	0.00218907	0.00432395	0.00224277	0.00145892	0.0122721	0.0185883	0.0133884	0.00943547	0.00440708	0.00465528	0.00312588	0.00191114	0.0134418	0.0206037	0.0104277	0.0095155	0.00348247	0.0048242	0.00263928	0.00221579	0.0112918	0.0232814	0.0126593	0.00650642	0.00346192	0.00383283	0.00230252	0.0031707	0.0142249
PC O-16:2/18:1																	0.000992422	0.000915283	0.00100773	0.00137648	0.000334396	0.000299828		0.000362584	0.000974483	0.00165274	0.000767093	0.00177157	0.000426132	0.000801724	0.000202379	0.000210047	0.000263055	0.00262977	0.0023916	0.00091686	0.000913641	0.00060848	0.000388184	0.000646813	0.000221777	0.0028875	0.00185067	0.000415406		0.00104369	0.000203881	0.000443373	0.000168715
PC O-16:2/18:2	0.00496147	0.0031985	0.00444631	0.000606903	0.00714124	0.00248958	0.00165928	0.00126129	0.00383218	0.00208873	0.00634588	0.00319041	0.0027434	0.00417756	0.00438865	0.00290397	0.00100277	0.00231064	0.00285094	0.00269357	0.000433096	0.00141106	8.27192e-05	0.000728773	0.00261904	0.0036552	0.0042361	0.00453235	0.00128844	0.00350673	0.000706454		0.00229351	0.00458458	0.00326949	0.00138865	0.00127828	0.00061929	0.000262785	0.000391769	0.000873091	0.00613651	0.0028306	0.00163875	0.00273901	0.00116338	0.000472742	0.000990315	0.0021974
PC O-16:2/19:0	0.00124191	0.00208154	0.00459968	0.0133379	0.0012709	0.00202802	0.00431549	0.00021361	0.00193115	0.00214912	0.00347163	0.000224653	0.00370992	0.00287043	0.00397868	2.53708e-05
PC O-16:2/19:1		0.00125049	0.00097829		0.000625628	0.00103485	0.000932773		0.000241999	0.000893933	0.00146576		0.0011783	0.00222409	0.00229458
PC O-16:2/20:0	0.00307247	0.00847998	0.00835346	0.00125063	0.00209498	0.00561704	0.00483678	0.00372918	0.00326502	0.00965444	0.00736754	0.00410215	0.00756104	0.0094945	0.0102489	0.0042405	0.0018653	0.00155332	0.00102308	0.000446562		0.000111063	0.00210156	0.00488755	0.00154489	0.0014158	0.000771244	0.000135041		0.000278957	0.00287602	0.00544007	0.00120467	0.00315104	0.000602823	0.000695889		0.00046235	0.00321421	0.00924704	0.00110255	0.00296731	0.0012435	0.000327165		0.000316266	0.0022485	0.0128938	0.00213574
PC O-16:2/20:1	0.00143206	0.00362435	0.00936862	0.00139072	0.00109009	0.00433372	0.00961967	0.00316957	0.00160754	0.00578967	0.00394162	0.00444257	0.00411584	0.00427431	0.00730997	0.00448229	0.00158431	0.0020711	7.84095e-05	0.000101429		2.75285e-05	0.000179037	0.00100585	0.00169034	0.00222161	0.000215836	4.85614e-05	9.64489e-05	3.43528e-05	0.000207691	0.000793967	0.00180806	0.00268703	0.000229681	0.000108475	1.84611e-05	4.12112e-05	0.000333331	0.000800004	0.00129838	0.00341683	0.000131312	8.11e-06	3.52186e-05	3.91982e-05	0.000122541	0.00155542	0.00112998
PC O-16:2/20:2	0.000811555	0.000774785	0.00302579	0.000485101	0.000566368	0.00168792	0.00379287	0.00114693	0.00195504	0.00324157	0.00204288	0.00235499	0.00175603	0.00188139	0.00287832	0.00196925	0.00259688	0.00242327	0.00238065	0.0014336	0.000263196	0.000934715	0.00163674	0.00220359	0.00271077	0.00307894	0.00230661	0.00176539	0.00130884	0.000848526	0.0023029	0.00202536	0.00262324	0.00398672	0.00183688	0.00124369	0.000665416	0.000837531	0.00107613	0.00240625	0.00357912	0.00451089	0.00248492	0.00139018	0.000551738	0.000957011	0.00176148	0.00156675	0.00282382
PC O-16:2/22:0	0.00121972	0.00159059	0.00212306	0.000132801	0.00130244	0.00288279	0.0027193	0.000558263	0.00116433	0.00319196	0.00260576	0.00498366	0.00252327	0.00347535	0.00264429	0.0013024	0.000992499	0.00151012	0.000285548				0.0481416		0.00107252	0.00423559	0.000741979				0.051981		0.00157889	0.00195587	0.000176229				0.0627365		0.00585231	0.00337777	0.000263508				0.0213951		0.00220128
PC O-16:2/22:1	0.00412264	0.00862054	0.00727062	0.000569619	0.00281873	0.0108831	0.00869729	0.00115822	0.00578666	0.00871032	0.00684987	0.00313327	0.00846258	0.0150799	0.00933541	0.0019963	0.000509812	0.000688585	9.89759e-05				0.000939151	0.00310782	0.000651047	0.00131123	0.000201344				0.000985276	0.00150824	0.00051125	0.000561603	0.000129618				0.00111436	0.00998221	0.000582327	0.000968158					0.000348984	0.0161838	0.00021422
PC O-16:2/22:2	0.0033966	0.00774601	0.00524488		0.0027829	0.00331181	0.00276268	0.00185891	0.00437274	0.00598899	0.00411018	0.00211158	0.00374305	0.0051954	0.00523072	0.00432621	0.00093644	0.0010996	0.00228595	0.00118978	0.000316319	0.000495205	0.000666609	0.000479144	0.00110141	0.00170458	0.00162438	0.0010209	0.000212352	0.000663575	0.000895851	0.000469115	0.000705616	0.00154856	0.00124245	0.00148928	0.000288641	0.000137019	0.000544515		0.000321446	0.00157447	0.00222202	0.00145359	0.000274655	0.00113804	0.000476764	0.000499818	0.000681449
PC O-16:2/22:4																	0.00310701	0.00249119	0.00165495	0.00202587	0.00036991	0.000952205	0.000389912	0.000324637	0.00326617	0.003044	0.0020541	0.00307294	0.000987403	0.0012089	0.000334959		0.00236848	0.00380313	0.00164462	0.00208973	0.00102704	0.00140243	0.00029389	3.24516e-05	0.0031506	0.00446372	0.00249872	0.00194835	0.00052464	0.000926268	0.000451371	0.000109725	0.00336622
PC O-17:0/20:4	0.00587345	0.00498611	0.00364994		0.00630058	0.00232129	1.61969e-05	0.000355433	0.0047873	0.00268141	0.00502817	0.00246445	0.00401237	0.00891954	0.00488064	0.000404284
PC O-17:1/17:1	0.00187679	0.00431748	0.00556183	0.000339962	0.00232425	0.00384628	0.00406875	0.00265359	0.00393816	0.00425568	0.00300065	0.00272798	0.00476618	0.00505389	0.00505668	0.00546349
PC O-17:1/20:4	0.0659838								0.141372				0.080412
PC O-18:0/14:0	0.00556376	0.0380167	0.0218607	0.0034395	0.00691207	0.0415739	0.0170971	0.00424581	0.0238616	0.0277747	0.00905663	0.00285662	0.0462819	0.0625288	0.0196673	0.00593648
PC O-18:0/16:0	0.0177622	0.0786892	0.0335422	0.00200635	0.0210227	0.0870044	0.0212803	0.00652969	0.0792635	0.0442902	0.0140579	0.00639118	0.168952	0.18619	0.0261594	0.00880352	0.00997561	0.011661	0.00789712	0.00758192	0.00297218	0.0125423	0.0132995	0.0138271	0.00995178	0.0102927	0.0083652	0.0105276	0.00615373	0.0128019	0.0145135	0.0100921	0.00977192	0.0125792	0.00816894	0.00829821	0.00663347	0.0142647	0.01523	0.0142093	0.0106554	0.0105329	0.00808965	0.00682388	0.00400034	0.0114366	0.0132791	0.0152308	0.00919486
PC O-18:0/16:1	0.0129332	0.0319822	0.0366397	0.0236194	0.0116429	0.0379775	0.0386922	0.0291979	0.0254692	0.0383225	0.0217116	0.0232172	0.0386341	0.0765958	0.0390614	0.0377388
PC O-18:0/18:1	0.0410535	0.182992	0.105914	0.00757367	0.0368058	0.272523	0.075289	0.0130049	0.12536	0.177977	0.0439733	0.0160837	0.29196	0.672235	0.111981	0.0222428
PC O-18:0/18:2	0.00855126	0.0191445	0.0100109	0.00430081	0.00834169	0.0219028	0.00659656	0.00262989	0.0212487	0.0210345	0.00787652	0.00424655	0.035041	0.0502522	0.0137419	0.00330606
PC O-18:0/20:4	0.14901	0.0704444	0.0276533		0.0808718	0.0881862	0.0241122	0.00269275	0.1472	0.0682866	0.0787833	0.0196359	0.144583	0.209614	0.0658614	0.00648042	0.00914899	0.00846903	0.00274042	0.00320592	0.000630009	0.00173867	0.000788327	0.00101785	0.00687083	0.00939712	0.00475656	0.00395723	0.0008332	0.00230107	0.00146932	0.000415184	0.00744741	0.0085543	0.00397	0.00436059	0.00136444	0.000890949	0.000971508		0.00360565	0.00865488	0.00311092	0.00162787	0.00102914	0.00152948	0.000531339	0.000449547	0.00803585
PC O-18:0/22:5	0.0341543	0.0307987	0.00861477	0.0020493	0.0244849	0.0269937	0.0059394	0.000688278	0.0615349	0.0183735	0.0138876	0.00600339	0.0582333	0.0486972	0.0124969	0.00210994
PC O-18:0/22:6	0.021123	0.031809	0.0101275	0.000958447	0.0186055	0.0296943	0.00902588	0.000567675	0.0482751	0.0188766	0.0107955	0.00397583	0.0411216	0.0385657	0.0129258	0.000672532
PC O-18:1/14:0	0.0093738	0.061062	0.109494	0.0267938	0.0123812	0.0557816	0.083066	0.0284583	0.0277687	0.0531582	0.0368304	0.0121013	0.0604482	0.0594964	0.0691298	0.0399715	0.00369933	0.00418793	0.00311811	0.00171434	0.000585958	0.000636298	0.000181113	0.000298707	0.00339869	0.00405515	0.00404093	0.00239798	0.000962265	0.000743465	0.000222151	0.000279343	0.00439555	0.006741	0.00340097	0.00133271	0.000810141	0.000818778	0.000266986	0.000655862	0.00303803	0.00629355	0.00250485	0.00136262	0.000765394	0.000657241	0.000237859	0.00168568	0.00330313
PC O-18:1/16:0	0.0959425	0.483206	0.799335	0.164376	0.0951849	0.406854	0.645674	0.27703	0.255882	0.436648	0.344547	0.209146	0.469814	0.47784	0.539797	0.326126	0.171601	0.174269	0.144248	0.0780094	0.0217334	0.0413546	0.0105998	0.0115204	0.163135	0.164916	0.154286	0.104813	0.0439999	0.0467206	0.0135567	0.0139324	0.179072	0.243142	0.139642	0.0679325	0.0354786	0.0410146	0.0126878	0.0138457	0.141978	0.23928	0.129871	0.061635	0.0282947	0.041746	0.0112862	0.013043	0.174934
PC O-18:1/16:1	0.00449548	0.0236743	0.0528605	0.003114	0.00626045	0.0207523	0.0346759	0.0173798	0.011145	0.0275048	0.0238064	0.0109305	0.0168774	0.0315514	0.032348	0.0267547	0.00121325	0.00118595	0.00109982	0.000863003	0.000183032	0.000330546	2.77718e-05	9.49e-06	0.000865368	0.000989962	0.00115457	0.000781012	0.000600904	0.000491681	3.64051e-05	8.78e-06	0.00125151	0.00191065	0.00107099	0.000646165	0.000510461	0.000371815	2.53825e-05	1.00144e-05	0.000598272	0.00134349	0.000941157	0.000424726	0.000349318	0.000326908	3.22029e-05	1.48548e-05	0.00107837
PC O-18:1/17:0		0.000404001	0.00191344		0.00778612	0.0119241	0.0100181		0.0068982	0.0056808	0.000302188		0.00119163	0.00431827	0.000202959
PC O-18:1/17:1	0.000789169	0.00315571	0.00285459		0.000728117	0.00259534	0.00163302	1.64029e-05	0.00171965	0.00189628	0.00201428	3.38869e-05	0.00288543	0.00454238	0.00212218	5.08e-06
PC O-18:1/18:0	0.00440087	0.0111588	0.00713329	0.00241741	0.00460482	0.0168862	0.00657663	0.00266625	0.0150066	0.0113623	0.00470359	0.00353794	0.0216951	0.0218019	0.00728677	0.00282193
PC O-18:1/18:1	0.0389335	0.282378	0.4397	0.0293461	0.0436856	0.27792	0.335698	0.0504278	0.118877	0.32558	0.165243	0.0359891	0.292283	0.434352	0.307534	0.0697565	0.00408262	0.00429914	0.00323882	0.00214789		0.000424332	0.00191306	0.0054282	0.00359113	0.00326814	0.00390411	0.00105669		0.0010487	0.00346869	0.00552495	0.00437059	0.00786958	0.0030931	0.0020391		0.00122728	0.00364027	0.00837533	0.00203519	0.00661589	0.00346602	0.000956541		0.00076634	0.0024322	0.0129668	0.00390411
PC O-18:1/18:2	0.00984212	0.0191773	0.0121635	0.0017404	0.00986695	0.0142049	0.0074347	0.0023037	0.0186791	0.0160052	0.00906988	0.00598096	0.0225823	0.0210779	0.00983526	0.00326241
PC O-18:1/19:2	0.000504247	0.00254565	0.00112666		0.000628507		0.000754702		0.0025754	0.00116777	0.00127386		0.0028602	0.00248133	0.00128322
PC O-18:1/20:1	0.00153881	0.0102514	0.0220528	0.00155583	0.00174653	0.0143586	0.0188236	0.000917848	0.0100951	0.0163471	0.0114411	0.00511647	0.024819	0.0171305	0.0111544	0.00326905
PC O-18:1/20:2	0.00297311	0.00963201	0.0087122	0.000265622	0.00294755	0.0161009	0.00847415	0.000635613	0.0124721	0.0133317	0.0117943	0.00147195	0.0308986	0.0230361	0.00774909	0.00185143
PC O-18:1/20:3	0.0247151	0.0503113	0.0217609		0.0199433	0.0422275	0.0135026	0.00260331	0.0551567	0.0411409	0.0363935	0.0103795	0.0811546	0.0670217	0.0284634	0.00916233
PC O-18:1/20:4	0.238982	0.191304	0.132349	0.0066561	0.145749	0.152684	0.0805288	0.00443952	0.219908	0.181882	0.356316	0.0563855	0.211197	0.223827	0.160258	0.0122758	0.00844321	0.00971428	0.00872981	0.00303492	0.000372604	0.00117458	0.000298652	0.000174087	0.00591805	0.00763714	0.00777804	0.00318736	0.00201041	0.0017134	0.000183134	0.000130012	0.00888594	0.0125937	0.0046011	0.00358246	0.00167853	0.000584806	0.000223863	6.34498e-05	0.0047673	0.00987146	0.00930359	0.0022387	0.000587491	0.00154197	0.000291205	0.000119578	0.00955344
PC O-18:1/22:4	0.0464033	0.0240644	0.0158115	0.0012245	0.029966	0.0190811	0.00995016	0.00143344	0.0579223	0.0189355	0.0272167	0.0103677	0.0595765	0.0241779	0.0131331	0.003615
PC O-18:1/22:5	0.0510245	0.0894105	0.0325681	0.000828691	0.0372526	0.0559588	0.0184951	0.00236373	0.0771154	0.0476233	0.0388949	0.016696	0.0703338	0.0596748	0.0258355	0.00221066
PC O-18:1/22:6	0.0387571	0.089524	0.0408175		0.0291495	0.0569394	0.0352008	0.00334246	0.0755621	0.0561507	0.04406	0.0121488	0.060276	0.0455871	0.034795	0.00259501	0.00153593	0.00116035	0.0021134	0.0019162		0.00172959			0.00142343	0.00147897	0.00129251	0.00180012	0.000330898	0.00232788			0.000589178	0.00168104	0.00351637	0.00210043	0.000792636	0.00183744			0.000428079	0.0007352	0.00373093	0.00213757	0.00141243	0.000885807			0.000373295
PC O-18:2/16:0	0.0013939	0.00942515	0.0153561	0.00171013	0.00177108	0.00810422	0.00993926	0.00504753	0.00459212	0.00749664	0.00699642	0.004139	0.00716241	0.00891082	0.00801951	0.00668999	0.00122073	0.00144646	0.000825308	0.000615372	0.000163448	0.000277635	8.09079e-05	2.45979e-05	0.00105564	0.00128009	0.000667964	0.000567749	0.000558565	0.000407498	7.94335e-05	2.59116e-05	0.00124758	0.00210177	0.000505135	0.000378719	0.000495962	0.000286206	6.36079e-05	3.21471e-05	0.000738404	0.00163312	0.00064144	0.000361216	0.000302161	0.000291826	8.84554e-05	5.0198e-05	0.00131515
PC O-18:2/18:1	0.00564104	0.0362527	0.0364439	0.00301134	0.00674736	0.0298075	0.0264478	0.00696474	0.0146903	0.0260768	0.0174325	0.00843921	0.0247326	0.0298009	0.0202958	0.00972242
PC O-18:2/20:4	0.0277474	0.0391051	0.0244506	0.000252628	0.0250732	0.0291754	0.0126818	0.000774238	0.0319696	0.0311117	0.0515769	0.00923428	0.0215751	0.0299445	0.0217256	0.00188551	0.00256456	0.00344472	0.00186161	0.00135245	0.000364087	0.000732033	0.000334435	0.000167198	0.00253679	0.00334416	0.00119907	0.00147282	0.0012502	0.00114835	0.000333463		0.00207724	0.00523577	0.000824139	0.000961952	0.000931595	0.000687429	0.000239577	1.05799e-05	0.00145632	0.0048304	0.00188325	0.00119917	0.000473287	0.00116351	0.000450203	4.24889e-05	0.00182634
PC O-18:3/20:4	0.00729893	0.0138581	0.00688924	0.000106657	0.008686	0.00867822	0.00537891	0.00223765	0.0081621	0.00930228	0.00681409	0.00345669	0.0045167	0.00836227	0.0058309	0.00334227	0.00104662	0.00118839	0.00390077	0.00135773	0.00677442				0.00264234	0.00247088	0.00143996	0.00238404	0.000389111				0.00122641	0.00342089	0.000518501	0.000363083					0.00534682	0.00340261	0.000873347	0.0010369	0.000292624				0.00241561
PC O-18:3/22:6				0.00748399		0.000663428		0.000245838		0.000242073		0.000384433		0.000134317		0.000238875
PC O-30:0
PC O-34:0
PC O-35:1
PC O-35:3																								0.00220947								0.000315841								0.00144026								0.00282815
PC O-36:0																							0.00298726	0.00410658							0.00161668	0.00350904							0.00280924	0.0170132							0.00162494	0.0281324
PC O-36:3
PC O-37:0																								0.000175769								0.000141284								7.80562e-05								0.0010941
PC O-37:1		0.000333966	0.000712153			0.0014281	0.000675657			0.0015183	0.00112488			0.00268676	0.000340798
PC O-37:2																								0.000778503								0.00132024								0.00157607								0.00231263
PC O-37:4																								0.00110425							0.000328406	0.00323249							0.000620953	0.00145837							0.000658634	0.00142901
PC O-37:5																								0.00773631								0.0265606								0.0391158
PC O-37:6	0.103185				0.146578				0.181486				0.0901717											0.00602587								0.0179212								0.0165538
PC O-38:0	0.00187993	0.00177127			0.000354215	0.00142797			0.00586537	0.000964283			0.0235391	0.0069733
PC O-38:3
PC O-39:1						0.000318052				0.000370477				0.000350806
PC O-39:4	0.00105521	0.00146574	0.00032324		0.0024092	0.000944951			0.00228961	0.000439906	0.000666238		0.00330103	0.00149869	0.000628667
PC O-39:5	0.00423175	0.00325007	0.00198355		0.00239729	0.00102144	0.00083615		0.00354527	0.00179238	0.00186362		0.00195771	0.00269479	0.00171911
PC O-39:6																								0.000627902								0.00370379								0.0016045								0.00222684
PC O-39:7		0.00303719						0.00290043		0.00146344		0.00129043		0.00287223		0.00630049			0.00688338	0.00531583		0.00179962		0.000964755		0.00568089	0.00220955	0.00514205	0.00717065	0.00344021		0.00382195		0.00464135	0.00170625	0.00162497	0.00262022	0.0010195		0.00279219		0.00512181	0.00558393	0.01002	0.00232514	0.0054191		0.000749549
PC O-39:8																								0.00809593								0.0285601								0.0178424
PC O-40:0		0.000178872								0.00102843				0.000257424
PC O-40:4	0.0292419	0.018999	0.0092395		0.0173294	0.0150987	0.00999185	0.000757901	0.0426535	0.0130305	0.0196741	0.00529291	0.0488361	0.0267507	0.0102974	0.00247985	0.00296954	0.00240053	0.000526541	0.000406452					0.000918399	0.00142236	0.000901627	0.000601157					0.002367	0.00289623	0.000766428	0.00146162					0.000964509	0.00175167	0.00180078						0.00161708
PC O-40:5																	0.0115784	0.0105175	0.00122008	0.00315949	0.000658423	0.000830436			0.0132091	0.0104927	0.00447318	0.00292503	0.00107548	0.00144951			0.00864367	0.0113099	0.00273025	0.00335058	0.000236445	0.000997317			0.0133542	0.00915622	0.0029352	0.000917603		0.000514481			0.0139639
PC O-40:6																	0.00231962	0.00436146	0.00141947	0.00291898		0.000691086			0.00175437	0.00255579	0.00164521	0.000828989		0.000616072			0.00231213	0.00648255	0.00100475	0.00148132		0.000215446			0.00210309	0.00389097	0.00193004	0.000737604		0.00175247			0.000878988
PC O-40:8	0.000851559	0.0130767	0.00705266	0.00170328	0.00180541	0.00555287	0.00100035	0.000289643	0.00529699	0.00658633	0.00571873	0.000813431	0.00312515	0.006054	0.00358186	0.000424869
PE 15:0-22:5	7.28128e-05	0.000271532			0.000235305	0.000336929			0.000163609	0.000578559			2.7198e-05	0.000211115			0.000120584	0.000228583	0.000826335						0.00023004	0.000976814	0.000118842							0.000822183	1.96348e-05						0.000157094	0.00122727	0.00140389						4.99171e-05
PE 15:0-22:6	0.000852988	0.000578784			0.000205137	0.000315574		0.000366499		0.000807783		0.000156706	0.000350651			9.29793e-05				0.000739452								0.000497642								0.000659764
PE 16:0-16:1		0.00166375		0.0220283	0.00334029			0.00115173	0.000587237	0.000933522			0.00224366	0.000894603		0.000815885		0.0147154		0.0707848	0.00643261							0.00708854	0.000847154		0.000598602	0.00232916		0.00223118		0.000598718	0.00106981		0.000853687	0.000350794		0.0015262			0.00100222		0.00196732	0.000750102
PE 16:0-18:0	0.013258	0.0182315	0.0177541	0.0663096	0.0154292	0.0194697	0.0164625	0.0392989	0.0266136	0.0112121	0.0115401	0.0229239	0.016012	0.0130119	0.0169214	0.0359814	0.0830643	0.077238	0.084789	0.103114	0.0666013	0.0631566	0.0556507	0.0396087	0.0879158	0.0762165	0.0895077	0.106532	0.0645901	0.0653475	0.0569927	0.0349015	0.0824512	0.067199	0.100993	0.0918002	0.0856016	0.0677702	0.0589307	0.0357291	0.0831928	0.0736298	0.0889356	0.0967304	0.077476	0.0610912	0.0535671	0.0372833	0.0713477
PE 16:0-18:1	0.146737	0.287475	0.363934	0.830863	0.189683	0.213272	0.397108	1.14423	0.247574	0.222263	0.236396	0.752793	0.303175	0.234215	0.387672	1.00143	1.0519	0.912125	1.16046	1.30728	0.829027	0.773975	0.438798	0.538413	1.02921	0.905413	1.17144	1.29865	0.887307	0.774231	0.42104	0.498882	1.02556	0.903322	1.26579	1.2182	0.89528	0.752327	0.414405	0.457033	0.982389	0.954634	1.16331	1.30767	0.880558	0.72706	0.415332	0.49849	0.876183
PE 16:0-18:2	0.00682214	0.00664551	0.00790038	0.0368448	0.00896298	0.00453284	0.00643745	0.054703	0.0076118	0.00692896	0.00601504	0.112279	0.0068537	0.00561229	0.00914953	0.0565514	0.172922	0.183802	0.0297739	0.051517	0.0323838	0.0278619	0.00866412	0.00966448	0.167551	0.180832	0.0301414	0.0396189	0.0367678	0.0278832	0.00642658	0.00752903	0.160379	0.16518	0.0327503	0.0432798	0.0338831	0.0243633	0.0072092	0.00739391	0.15216	0.172336	0.0260838	0.0301326	0.0354796	0.0246493	0.00817564	0.00825844	0.119155
PE 16:0-18:3				0.0171383				0.0258324				0.031921				0.0375954	0.0191243	0.017467		0.0116591	0.0122338				0.0196591	0.01628		0.00964817	0.0110134				0.0180124			0.00988269	0.0122952				0.0178763	0.0195589		0.0113391	0.0115967				0.0168085
PE 16:0-20:1	0.0259353	0.0312498	0.0485886	0.0550543	0.0279535	0.0312115	0.0522592	0.0619363	0.0329969	0.0291309	0.0303535	0.0516277	0.0332055	0.0225494	0.0434303	0.0743636	0.0584252	0.0545602	0.0752103	0.0616487	0.0404064	0.041471	0.0438042	0.080377	0.0597907	0.0611217	0.0697248	0.0645273	0.0511801	0.042505	0.0416112	0.0808466	0.0584735	0.062282	0.064383	0.0448533	0.053115	0.0427414	0.0466487	0.0800647	0.0545967	0.0688086	0.0759563	0.0640601	0.0452285	0.038931	0.0415794	0.0795199	0.0445899
PE 16:0-20:2	0.0126732	0.0143196	0.0326076	0.0868962	0.0182768	0.0254965	0.055281	0.0680625	0.0191914	0.0217864	0.0117643	0.051349	0.0145886	0.0096792	0.0212983	0.0778874	0.0738983	0.0669401	0.0419878	0.0403438	0.0448117	0.0315203	0.0167791	0.0219974	0.0756169	0.0734984	0.0517554	0.0403252	0.0356594	0.0265041	0.0150735	0.0234478	0.0784702	0.0726482	0.0438014	0.0312759	0.0596259	0.0505795	0.0159408	0.0216464	0.0935088	0.0782576	0.0498702	0.0445843	0.0535724	0.0285037	0.0179987	0.0220938	0.0749032
PE 16:0-20:3	0.0177863	0.0171738	0.0241038	0.0688484	0.0273201	0.0220303	0.0255363	0.100216	0.0261266	0.0259978	0.0116571	0.083773	0.0196969	0.0165379	0.0204934	0.107103	0.098101	0.0894191	0.0252221	0.0308587	0.0314381	0.0275393	0.0106951	0.0114698	0.0998687	0.0952621	0.0281518	0.0220614	0.0317085	0.0257953	0.00885253	0.0104486	0.108784	0.0944487	0.0245319	0.024246	0.0429721	0.0320536	0.00888166	0.0127485	0.126193	0.107028	0.0272939	0.0236324	0.0413511	0.0248634	0.0123238	0.0122746	0.0948182
PE 16:0-20:4	0.11106	0.0637778	0.0483466	0.214265	0.111719	0.0443461	0.0352007	0.179164	0.0810857	0.0875818	0.0544527	0.287617	0.0511859	0.0749718	0.0569432	0.106262	0.880682	0.773437	0.313504	0.48415	0.691798	0.564134	0.328115	0.199415	0.791769	0.724337	0.376608	0.380705	0.687465	0.543782	0.283603	0.146285	0.765964	0.677331	0.387029	0.495792	0.699756	0.53564	0.263444	0.136369	0.833106	0.668655	0.344232	0.433533	0.768842	0.528883	0.315506	0.148416	0.754662
PE 16:0-20:5	0.00080462	0.00519886	0.00377983	0.00781489	0.00127598	0.00315349	0.00275735	0.00892508	0.0012966	0.00418232	0.00255649	0.0149574	0.00109027	0.00457626	0.00374124	0.006656	0.00583014	0.00576278	0.00292796	0.00360856	0.0038933	0.00367533			0.00642755	0.00563749	0.00363786	0.00428655	0.00448726	0.0033643			0.00635276	0.00627736	0.00412393	0.00361458	0.00441927	0.00329571			0.00695517	0.00604172	0.00281103	0.00350288	0.00439248	0.00321415			0.00568836
PE 16:0-22:2																	0.0263451	0.0241649	0.015029	0.00861956	0.00482662	0.00830551	0.0278234	0.0275995	0.0187283	0.022697	0.01608	0.00859536	0.00563197	0.00597475	0.0214179	0.0354418	0.0262513	0.023233	0.0160957	0.00869852	0.00659562	0.00821872	0.0271189	0.0632571	0.0251009	0.0244725	0.013072	0.00897778	0.00780602	0.0053178	0.0271107	0.0540244	0.0193029
PE 16:0-22:3	0.0453971	0.0290421	0.0472354	0.166099	0.0697098	0.0458775	0.0622563	0.205554	0.0892815	0.0388614	0.0249806	0.115602	0.0490061	0.0202109	0.0405692	0.123496
PE 16:0-22:4	0.167732	0.0606148	0.0817274	0.770508	0.18378	0.0726626	0.106766	0.236735	0.122841	0.0933767	0.0550498	0.309432	0.068396	0.0586337	0.066412	0.107561	0.694665	0.555065	0.452345	0.668973	0.896974	0.649906	0.257076	0.152436	0.629975	0.5606	0.569428	0.629524	0.648778	0.604444	0.217847	0.145294	0.682636	0.519201	0.535736	0.582126	0.95339	0.867021	0.209944	0.142056	0.758288	0.574818	0.579732	0.702544	0.872177	0.629441	0.209781	0.128118	0.749771
PE 16:0-22:5	0.162885	0.24441	0.146841	0.151778	0.178822	0.200656	0.106557	0.113134	0.182629	0.202359	0.113108	0.166995	0.177733	0.218567	0.134764	0.0858158	0.318126	0.247491	0.21216	0.231914	0.292203	0.274755	0.10637	0.0731385	0.299578	0.2313	0.216446	0.178038	0.292182	0.271104	0.107317	0.0672312	0.304038	0.217404	0.221028	0.233686	0.272968	0.240819	0.100957	0.0616441	0.295636	0.219978	0.23655	0.223099	0.292715	0.265087	0.104133	0.0598144	0.307249
PE 16:0-22:6	0.0474468	0.0803842	0.047966	0.0790821	0.0716637	0.0426535	0.0324797	0.0372304	0.0397704	0.0878865	0.0522795	0.0990877	0.0178081	0.0532082	0.0468404	0.0208053	0.251647	0.221566	0.922228	1.25876	2.02811	1.72677	1.37194	1.03259	0.220413	0.200725	0.954129	0.918333	1.66658	1.60024	1.25987	0.86067	0.214802	0.185288	1.05772	1.27436	1.73155	1.50948	1.24294	0.821735	0.21223	0.170977	1.06351	1.29007	1.84148	1.56355	1.39768	0.837499	0.244814
PE 16:1-18:0	0.033589	0.0258813	0.0387456	0.203642	0.0458116	0.019724	0.0485085	0.357413	0.0547673	0.020949	0.0244963	0.182956	0.0416444	0.0221493	0.0448712	0.341637	0.100251	0.103688	0.182758	0.239829	0.146833	0.134131	0.0268047	0.0224756	0.0967583	0.102924	0.19271	0.238376	0.168509	0.13953	0.0278597	0.0194928	0.0959058	0.109578	0.206975	0.220078	0.161841	0.129581	0.0272814	0.0183774	0.0896163	0.109022	0.188654	0.238408	0.170609	0.130974	0.025308	0.0188335	0.0781144
PE 16:1-18:1	0.0206505	0.0508018	0.10158	0.0973642	0.0287676	0.0416565	0.0984951	0.475801	0.0271549	0.0497063	0.0545169	0.437202	0.0399452	0.0398736	0.108345	0.735383	0.190624	0.199395	0.0767472	0.122688	0.0536901	0.0653587	0.0125525	0.0191	0.18451	0.19159	0.105761	0.114493	0.0682179	0.0681294	0.0110102	0.0163585	0.18093	0.199225	0.116273	0.108074	0.0584523	0.0605922	0.012735	0.0160268	0.154493	0.194156	0.0839402	0.0870223	0.0632152	0.0621287	0.0117878	0.0163036	0.123142
PE 16:1-20:4	0.00602793	0.0117389	0.0064979	0.0143304	0.00909557	0.00897409	0.00607563	0.0134155	0.00601405	0.0100935	0.00710078	0.0379686	0.00443334	0.0103222	0.00880868	0.0110603	0.0796313	0.0770023	0.0132991	0.0236051	0.0218243	0.0222378			0.0681487	0.0587304	0.0156297	0.0217682	0.0191838	0.0208104			0.0624878	0.0584672	0.0194023	0.0242922	0.0219947	0.0200408			0.0689259	0.0491594	0.0128124	0.0183215	0.0203646	0.0200863			0.0563965
PE 16:1-22:4	0.0518471	0.0121223	0.0141973	0.103444	0.0506323	0.0167262	0.0259012	0.0639835	0.0311718	0.0173755	0.0115202	0.0794055	0.0238895	0.0131945	0.014644	0.0343426	0.0654086	0.0499381	0.0291855	0.0505574	0.0581891	0.0423808	0.0104019	0.0106004	0.0613597	0.0580359	0.0454293	0.0476591	0.039883	0.0386012	0.00992101	0.00979423	0.0690439	0.0560687	0.0443546	0.0441263	0.0681255	0.0550168	0.00900634	0.0088818	0.0841007	0.058446	0.0436386	0.0479169	0.0566553	0.0346785	0.00785613	0.00793552	0.0718239
PE 16:1-22:5	0.0318162	0.0512613	0.0318299	0.0268659	0.0422469	0.0349975	0.0228708	0.0282491	0.0279419	0.0567958	0.0304618	0.0458524	0.0147821	0.0552391	0.0334858	0.0242311	0.0428972	0.0358329	0.0603287	0.0660826	0.0512005	0.0540722	0.0107727	0.0129301	0.0395366	0.0319307	0.0656372	0.0576236	0.0539478	0.058711	0.0126323	0.0128992	0.0412531	0.0351429	0.0674533	0.0613105	0.0560293	0.0516509	0.0116793	0.0108611	0.0371675	0.0306553	0.0679305	0.0618857	0.0520272	0.0556134	0.0111379	0.0109181	0.038701
PE 16:1-22:6	0.00203748	0.00693517	0.00288041	0.003984	0.00781275	0.00346377	0.004665	0.00633416	0.00203823	0.0065952	0.00477228	0.0107628	0.000696459	0.00393573	0.0044888	0.00551382	0.0279119	0.0219194	0.0236657	0.0635302	0.0591654	0.0582636	0.0124968		0.0234544	0.0205447	0.0316787	0.0373081	0.0487659	0.0535588	0.0106716		0.0189689	0.022293	0.0415245	0.0603493	0.0498953	0.0436034	0.011772		0.0209712	0.0189789	0.0340738	0.049644	0.0459443	0.0454512	0.0118187		0.0228931
PE 17:0-18:0																		0.000184496								0.000193813								0.000342555								0.000189281
PE 17:0-20:1	0.00499194	0.00316543	0.00252733	0.000488031	0.00692617	0.00198974	0.00197126	0.00066891	0.0097734	0.00148726	0.00112908	0.000746204	0.00882777	0.00311893	0.00327875	0.00209199
PE 17:0-20:4	0.0143051	0.00276599	0.00175917	0.000810349	0.014027	0.0025632	0.000748706	0.000950602	0.00836623	0.00313099	0.00228037	0.00270383	0.00306427	0.0047617	0.00211802	0.000575486	0.00682057	0.00891592	0.00365032	0.00435111	0.00345445	0.00511351	0.00662322	0.00516714	0.00777145	0.00971926	0.00282571	0.00280517	0.00497402	0.0040045	0.00634394	0.00353916	0.00809056	0.01122	0.00161545	0.00276913	0.00400741	0.00469468	0.00577036	0.00331389	0.00553781	0.0125041	0.00384085	0.00427687	0.00281158	0.00375219	0.00622479	0.00567161	0.00540415
PE 17:0-21:1																	6.71659e-05	3.24689e-05						8.22692e-05	5.18304e-05	9.90541e-05						5.89723e-05	8.24141e-05	5.42492e-05							8.17921e-05	8.2266e-05						6.26047e-05	1.63132e-05
PE 17:0-22:6	0.00112084	9.85584e-05			0.00132162	0.000495248			0.000722385	0.000647929			4.33098e-05	8.69178e-05									0.0103918	0.0149133							0.00859232	0.00793571							0.0100318	0.0100943							0.010551	0.015862
PE 17:1-18:1	0.00861955	0.010201	0.011902	0.0019914	0.011745	0.00934448	0.00861697	0.0102704	0.0111228	0.0096204	0.00447998	0.0108122	0.0148867	0.00786313	0.0107737	0.0183468	0.00341026	0.00496422	0.0142884	0.010363	0.000286731	0.00319554	0.000348345	0.00474647	0.00663396	0.0151496	0.00445339	0.00971603	0.00862979	0.00204273	0.000362418	0.00100186	0.00294088	0.0125126	0.00229318	0.000689437	0.00515123	0.000309013	0.0026741	0.00104892	0.00162381	0.0178866	0.00970001	0.00827435	0.000183714	0.00309094	0.00165968	0.00957472	0.00161921
PE 17:1-20:3	0.008941	0.00316076	0.00214938	0.00131321	0.010035	0.00194735	0.000962091	0.00461386	0.00796051	0.00297203	0.00197142	0.00372069	0.00563796	0.0017879	0.00234131	0.00474132
PE 17:1-20:4	0.00174401	0.00248846			0.0037939	0.00425825			0.00289705	0.00521693			0.000852551	0.00169221			0.00254227	0.0065531	0.0110562						0.00397081	0.0228437	0.00177741							0.0230429	0.000253321						0.00237421	0.0288195	0.0178873						0.000804725
PE 17:1-22:5	0.0113997	0.000798656			0.0142136	0.00375845			0.00839378	0.00448257			0.000608331	0.000442513
PE 17:1-22:6	0.000745668	0.000822465	0.00110561		0.00210808	0.00211804	0.000695191		0.000777802	0.00213611	0.00100515		8.65282e-05	0.000594565	0.000291911			0.00120992	0.0288484	0.0314583	0.000460227	0.0177018	0.00106773	0.00112352		0.00569758	0.00979033	0.0205827	0.0427215	0.0127393	0.00178336	0.000622176		0.00559008	0.00204335		0.0288979	0.0036778	0.00505142	0.000436573		0.00727263	0.029965	0.0357277	0.00326245	0.0189073	0.000949956	0.00580297
PE 18:0-18:0	0.00178517		0.000151357	0.000612805	0.000872167	0.000766793	0.000164743	0.00136082	0.00414566	1.65375e-05	0.000631977		0.00162559	2.64784e-05	0.000644225	0.00138408				0.0016198	0.00151213	0.00152566	0.00392624	0.00324037			0.00252253	0.00220478	0.000978491	0.00337137	0.002902	0.00286177			0.00253145	0.00155915	0.00131101	0.00334397	0.00396313	0.00342752			0.000158668	0.000537909	0.0020202	0.000945766	0.00267957	0.00308758
PE 18:0-18:1	0.931854	0.440197	0.45195	0.799179	1.10873	0.491635	0.50828	1.0299	1.21478	0.332468	0.247279	0.593471	1.26324	0.459637	0.461361	0.978236	0.376958	0.416335	0.705611	0.771035	0.365261	0.334258	0.334827	0.45644	0.336562	0.390602	0.740252	0.746369	0.390385	0.344446	0.325251	0.448057	0.355024	0.394386	0.771506	0.739237	0.390208	0.335567	0.322331	0.419554	0.315203	0.417605	0.732336	0.759806	0.380512	0.300432	0.31864	0.418548	0.270454
PE 18:0-18:2	0.129317	0.0377218	0.0298423	0.0897123	0.170115	0.0322555	0.0248787	0.130444	0.137687	0.0359624	0.0227195	0.20837	0.0904859	0.0341784	0.0374981	0.137734	0.297119	0.360591	0.0618101	0.0446858	0.0305929	0.0402265	0.0378908	0.0518897	0.279482	0.375594	0.0556951	0.0363256	0.0417765	0.0395871	0.0360017	0.0494082	0.265337	0.355072	0.0429417	0.0575104	0.038841	0.0380567	0.0361114	0.0442787	0.271242	0.364909	0.0550915	0.0341462	0.0396421	0.0376772	0.0378918	0.0459972	0.228752
PE 18:0-18:3	0.00365849	0.000528422	0.00162651	0.00710365	0.00386908	0.00178065	0.00149563	0.0307725	0.00379316	0.00183273	0.000997599	0.0119472	0.0022131	0.00171268	0.00173178	0.0346036	0.00742375	0.00959893	0.00287615	0.00402733	0.00298751	0.00306852	0.00170385	0.00094983	0.00924518	0.0110321	0.00295522	0.00270836	0.00441404	0.00359488	0.00131043	0.000866142	0.009494	0.0107047	0.00284651	0.0033203	0.00411548	0.00263988	0.00115616	0.000970053	0.00983657	0.0103182	0.00253536	0.00251059	0.00396428	0.00312422	0.00124184	0.000860096	0.00766229
PE 18:0-19:1																		0.000283181						0.00237677		0.000233929						0.00104536								0.000391716		0.000653185						0.00239754
PE 18:0-19:2					0.00628666				0.00709568				0.0101521
PE 18:0-20:1	0.0115375	0.0126549	0.016052	0.00669288	0.0183844	0.0111737	0.0184205	0.00978643	0.0229263	0.0106324	0.0100316	0.00711918	0.0312784	0.00762578	0.0123824	0.0130287	0.00404047	0.00499255	0.00305625	0.00250512	0.00163204	0.00247716	0.0207042	0.0867075	0.00299142	0.00379906	0.00453881	0.00161688	0.00134798	0.00171409	0.0217502	0.0826671	0.00435768	0.00341666	0.00444861	0.00330971	0.00139259	0.00226861	0.0248225	0.0878302	0.00351644	0.00307681	0.00369038	0.0012113	0.00249648	0.00115547	0.0235642	0.0795762	0.00265186
PE 18:0-20:2	0.0130966	0.0156329	0.0248803	0.0270119	0.0162367	0.0143034	0.0315203	0.0602826	0.0184588	0.0133854	0.0155837	0.019831	0.0180857	0.00742382	0.0235247	0.10018	0.00472006	0.00640184	0.00304013	0.00150102	0.000516408	0.00104039	0.00380401	0.0208185	0.00329105	0.00529569	0.00273722	0.00135405	0.000881254	0.000908306	0.00525114	0.0192265	0.00391141	0.00534534	0.0031982	0.00177593	0.00065256	0.000750642	0.00458729	0.0196114	0.00276231	0.00492759	0.002075	0.00119734	0.000774769	0.000657548	0.00449337	0.0171286	0.00234376
PE 18:0-20:3	0.144183	0.0494452	0.0246188	0.0661427	0.174218	0.0285279	0.020034	0.535165	0.171466	0.0273636	0.0390718	0.0893374	0.134364	0.0329964	0.0406594	0.642797	0.104408	0.119511	0.0583984	0.0698638	0.0490487	0.0388675	0.0335003	0.0703433	0.0933613	0.0941491	0.0745178	0.0662689	0.0631748	0.0459159	0.0354455	0.0514333	0.0887119	0.115482	0.0890953	0.0735617	0.0434595	0.0310634	0.0409951	0.0543147	0.0743924	0.113438	0.0770569	0.0721005	0.0510689	0.0423335	0.0402119	0.0471645	0.0705547
PE 18:0-20:4	1.8704	0.349521	0.197292	2.89666	1.77596	0.276083	0.153367	1.4718	1.47652	0.311662	0.274381	1.05541	0.872761	0.35202	0.262953	0.708157	2.63349	2.68237	2.30949	3.24745	4.44054	4.16216	4.10182	2.53342	2.24379	2.5955	2.29457	2.72649	4.1149	4.13302	4.12468	2.34956	2.26064	2.40395	2.34361	3.31501	3.9201	3.87608	3.75383	2.09309	2.04338	2.41793	2.29365	3.20884	4.22088	4.32044	3.74707	2.00727	2.17424
PE 18:0-20:5	0.0281002	0.0217252	0.0171014	0.11197	0.0305866	0.0201281	0.0154121	0.0932876	0.0271824	0.0195303	0.0157694	0.0607071	0.0176196	0.0209621	0.0232232	0.054458	0.0144562	0.0170361	0.0119077	0.0130904	0.0163809	0.0164517	0.0105142	0.00743265	0.0159856	0.0182851	0.0133679	0.0121542	0.0177357	0.0155832	0.0096977	0.00821696	0.0167317	0.017612	0.0136918	0.0136942	0.0170207	0.0141003	0.0100875	0.00714349	0.0157754	0.0197948	0.0138865	0.011628	0.0185367	0.0147802	0.0094229	0.00708853	0.016585
PE 18:0-21:3	0.00270943								0.00394764				0.00485625
PE 18:0-22:1	3.56218e-05	0.000393515			0.000118124	0.000195939	3.96405e-05		0.000144354	0.000166376	0.000296969		0.000265864	7.73506e-05	2.36281e-05								0.00375303	0.0113437							0.00310949	0.0114079							0.00243967	0.0102637							0.00346576	0.0121447
PE 18:0-22:2	0.000522857	0.00090107	0.00141446	0.0053454	0.000600778	0.00115119	0.00238689	0.00301619	0.00135585	0.000750601	0.00132571	0.00245033	0.0018022	0.000315412	0.00132194	0.00379196	0.000808479	0.00225971	0.00021515				0.00369102	0.00854393	0.000601902	0.000835032	0.000249935				0.00356132	0.00812642	0.000772249	0.000906354	0.000270226				0.00536525	0.00974283	0.000658616	0.00099478					0.00390211	0.00763216	0.000257562
PE 18:0-22:3	0.00961613	0.00675695	0.00697417	0.0263735	0.0116809	0.00448477	0.0115494	0.0472659	0.0102919	0.00624191	0.0105845	0.021533	0.00909034	0.00291598	0.00795426	0.0444367	0.00400666	0.00470329	0.00555262	0.00642636	0.00161132	0.00222732	0.00154597	0.0041949	0.00308003	0.00396756	0.00546003	0.00514963	0.00340768	0.00277406	0.0014884	0.002705	0.00343254	0.00380989	0.00648659	0.00615521	0.00174946	0.00126174	0.00167452	0.0027173	0.00229213	0.00364763	0.00623498	0.00529444	0.00141907	0.00210246	0.00125822	0.00223579	0.00154254
PE 18:0-22:4	0.236463	0.0235924	0.00606743	0.0260045	0.223929	0.0110821	0.00576233	0.0195335	0.121778	0.0103217	0.0165446	0.0365677	0.0677767	0.0139602	0.00842981	0.0126465	0.259872	0.248856	0.19795	0.351425	0.376922	0.500832	0.551113	0.46116	0.198712	0.201836	0.222652	0.291765	0.312167	0.462553	0.563692	0.434376	0.188672	0.181042	0.249476	0.373633	0.299349	0.449481	0.515835	0.366619	0.161826	0.175128	0.241942	0.320223	0.383918	0.444386	0.501347	0.297585	0.202546
PE 18:0-22:5	0.3502	0.158156	0.0484522	0.0893971	0.38276	0.0972522	0.0392416	0.0456202	0.33768	0.0745701	0.0510916	0.0830049	0.171324	0.0853627	0.0579485	0.0239908	0.117232	0.0949207	0.13972	0.160176	0.255257	0.248376	0.117237	0.0826457	0.104709	0.0797923	0.146093	0.122896	0.267222	0.238571	0.126594	0.0762549	0.103121	0.0691573	0.153449	0.163998	0.207359	0.20649	0.119613	0.068674	0.0839953	0.0658602	0.142744	0.148642	0.265197	0.210185	0.1216	0.0562331	0.0939135
PE 18:0-22:6	0.336496	0.107585	0.0551571	0.187176	0.426158	0.0857192	0.0954832	0.127503	0.379532	0.0618225	0.0539871	0.12005	0.125604	0.0391649	0.0832419	0.0593242	0.268345	0.250947	0.886561	1.15864	2.10827	2.0663	4.00719	3.74757	0.22548	0.237034	0.977514	0.918179	1.87206	1.86319	3.80025	3.61156	0.233189	0.219911	1.01556	1.18835	1.85974	1.84848	3.89167	3.27829	0.201518	0.200623	1.01262	1.15985	1.91035	1.79786	4.06252	3.17123	0.221037
PE 18:1-18:1	0.547829	1.00382	1.2108	0.304114	0.766463	1.05544	1.32679	1.19256	0.758025	1.01385	0.636368	1.08471	1.26854	0.862331	1.36452	1.86529	0.685011	0.712764	0.318805	0.25124	0.11432	0.222772	0.303156	0.618679	0.65952	0.737889	0.352484	0.234377	0.137221	0.216141	0.30748	0.623665	0.656234	0.797407	0.340693	0.256635	0.114744	0.200616	0.299228	0.548587	0.60564	0.761638	0.298668	0.214691	0.131013	0.206154	0.3245	0.58697	0.521041
PE 18:1-18:2	0.0384455	0.0376424	0.023793	0.0176613	0.0569025	0.025315	0.012918	0.108383	0.0445808	0.0348889	0.0221568	0.183389	0.0547183	0.03443	0.0358057	0.17759	0.267984	0.314828	0.0140539	0.011436	0.00523644	0.0120914	0.013948	0.0287317	0.264126	0.320879	0.00883372	0.00619185	0.00968769	0.0141808	0.0121022	0.024463	0.24301	0.295384	0.00771998	0.0133885	0.00666682	0.00790657	0.0116347	0.0269212	0.228392	0.296338	0.00945251	0.00665304	0.00709255	0.0137025	0.0136234	0.0262676	0.170651
PE 18:1-18:3																	0.0306288	0.032187	0.00717208	0.0102081	0.00893444	0.0132914	0.0245968	0.0267767	0.0337876	0.0376806	0.0115643	0.00884853	0.0141539	0.0158719	0.0373559	0.0238007	0.0329171	0.0384835	0.0103932	0.00866358	0.018773	0.0187797	0.0398185	0.0201826	0.0317688	0.0319459	0.00782663	0.00781644	0.0144998	0.0160144	0.0128648	0.0126861	0.0253891
PE 18:1-20:0	0.00539181	0.00478744	0.00599604	0.00367724	0.00836683	0.00533823	0.00568226	0.00613719	0.0114008	0.00485063	0.00412845	0.00949438	0.0188496	0.00525554	0.00474627	0.00921062	0.00160228	0.00272713	0.00262814	0.00156858	0.000311255	0.000708524	0.00433513	0.0209062	0.00210481	0.00333052	0.0023434	0.00136238	0.000885904	0.000484332	0.00494657	0.0183161	0.00218541	0.00289568	0.00157854	0.000692991	0.000805921	0.000563344	0.00584816	0.0195883	0.00248276	0.0031911	0.00238032	0.000718749	0.000666706	0.000419501	0.00468311	0.0210465	0.00149112
PE 18:1-20:1	0.035206	0.0741718	0.11109	0.0149325	0.0510866	0.0655459	0.100871	0.044254	0.0569698	0.0642204	0.0521067	0.0462653	0.108217	0.0414756	0.0967611	0.0929865	0.00694643	0.01014	0.00598591	0.0020803	0.000222176	0.00110683	0.00837902	0.116479	0.00571243	0.0104424	0.00297591	0.00171108	0.00103597	0.00100887	0.0156478	0.101577	0.00492002	0.0115649	0.00305101	0.00156393	0.000393985	0.000347617	0.0133395	0.101533	0.00265888	0.0107082	0.0028755	0.00150467	0.000326447	0.000872581	0.012773	0.0941874	0.00236355
PE 18:1-20:2	0.0184013	0.0321266	0.0246096	0.0103757	0.0259838	0.016978	0.0169761	0.0963881	0.0256314	0.0206384	0.0216908	0.0292403	0.0323332	0.0204591	0.0313342	0.160609	0.0391251	0.0430659	0.0205182	0.0129345	0.00733808	0.00529382	0.00905011	0.0283893	0.0372428	0.038952	0.014358	0.0116593	0.00797103	0.00633641	0.00992822	0.0400081	0.0316001	0.045586	0.0147722	0.0109121	0.00675172	0.00418498	0.0103585	0.0341114	0.0254879	0.0457617	0.0194442	0.0190286	0.00655567	0.00950276	0.0143418	0.0308655	0.0240792
PE 18:1-20:3	0.195035	0.132652	0.100371	0.261145	0.250958	0.131714	0.0967311	0.322554	0.236281	0.131924	0.0757971	0.208893	0.227361	0.11525	0.106804	0.3829	0.184812	0.175165	0.0647788	0.0644172	0.114847	0.0707791	0.0464197	0.0688959	0.169742	0.186118	0.0894845	0.0675864	0.0756123	0.0696522	0.0444278	0.0775867	0.185247	0.192302	0.0805183	0.0603763	0.125326	0.101875	0.0461006	0.0747066	0.188694	0.202644	0.0820181	0.0727682	0.113482	0.0743611	0.0442608	0.0732333	0.161201
PE 18:1-20:4	0.614072	0.203517	0.14709	0.382744	0.58532	0.241049	0.145226	0.356274	0.490611	0.213841	0.162429	0.395736	0.433559	0.202206	0.209592	0.241986	1.33029	1.2084	0.256995	0.368616	0.472157	0.488926	0.295712	0.398185	1.24197	1.27096	0.319606	0.27799	0.41129	0.498339	0.296632	0.385371	1.22183	1.18161	0.336192	0.425325	0.407244	0.429102	0.270139	0.340655	1.23185	1.07316	0.322318	0.349625	0.417125	0.475856	0.262496	0.333673	1.15872
PE 18:1-20:5	0.00840222	0.0215209	0.0150637	0.0174116	0.0105691	0.0149954	0.0101573	0.0147759	0.00841136	0.0189389	0.0132541	0.0392835	0.00464767	0.0147712	0.0157437	0.00977702
PE 18:1-22:0	0.000157138	0.00138883			0.000544477	0.000943012	0.000200141		0.000626767	0.000954688	0.00105441		0.00142259	0.000376214	9.45745e-05
PE 18:1-22:1	0.00102458	0.00595178	0.00859199	0.0077521	0.00105597	0.00402932	0.0104062	0.00499154	0.00175072	0.00452548	0.00612041	0.00858051	0.00475126	0.00271649	0.00766734	0.00680706	0.00123182	0.00253215	0.000152786				0.00245257	0.0158862	0.000770203	0.00140592	0.000133326				0.00190719	0.0156138	0.000868672	0.00132673	0.000141202				0.00359186	0.0162529	0.00117814	0.00174631					0.00288428	0.0142594	0.000376491
PE 18:1-22:2																	0.0105652	0.0106324	0.0113048	0.0121942	0.00523105	0.0051851	0.00398763	0.00840674	0.00820409	0.00936598	0.0158604	0.0117576	0.00671528	0.00515176	0.0030851	0.00912832	0.0104241	0.0090422	0.0163061	0.0111006	0.0063723	0.0046567	0.00408585	0.00937938	0.00900231	0.00995459	0.0174645	0.0137422	0.00514724	0.00491416	0.00352881	0.00783757	0.00547975
PE 18:1-22:3	0.128661	0.037756	0.0315909	0.116322	0.174518	0.0436721	0.0399998	0.0802547	0.156569	0.0377399	0.0304124	0.0988914	0.101271	0.0285174	0.0306052	0.06154
PE 18:1-22:4	0.284398	0.102492	0.0626139	0.132397	0.295014	0.105888	0.0786427	0.0779984	0.213565	0.088173	0.0451553	0.146145	0.145666	0.0732051	0.0556316	0.0437177	0.30444	0.246984	0.0960353	0.143155	0.149943	0.163303	0.0466039	0.0577673	0.277775	0.234211	0.135714	0.128374	0.132005	0.148397	0.0500591	0.0663995	0.278558	0.208354	0.132553	0.140011	0.145173	0.167692	0.0484614	0.055323	0.260174	0.204789	0.125679	0.139625	0.149385	0.135657	0.0441804	0.0428984	0.277039
PE 18:1-22:5	0.344522	0.351867	0.18808	0.13055	0.401861	0.320952	0.201632	0.133049	0.373086	0.229982	0.115042	0.142449	0.263946	0.229535	0.185424	0.0969612	0.170803	0.134531	0.130677	0.127665	0.159721	0.157047	0.0929664	0.146172	0.157165	0.13355	0.155614	0.116459	0.139787	0.149866	0.107778	0.181945	0.162148	0.121466	0.146406	0.124326	0.150178	0.144068	0.108628	0.153774	0.142247	0.11444	0.153227	0.121339	0.138614	0.143251	0.104034	0.146285	0.144811
PE 18:1-22:6	0.229278	0.26649	0.184838	0.074244	0.317989	0.20029	0.201063	0.0910069	0.258789	0.197852	0.123892	0.0981558	0.156862	0.145025	0.184675	0.0747963	0.325924	0.265618	0.262263	0.348893	0.533461	0.537909	0.368822	0.337513	0.273965	0.280415	0.332021	0.237408	0.416713	0.497228	0.355765	0.309858	0.267745	0.271312	0.351438	0.380263	0.419498	0.430623	0.358866	0.294474	0.250934	0.245371	0.347286	0.344368	0.415298	0.454644	0.377148	0.260337	0.275854
PE 18:2-20:1	0.00432682	0.00233242	0.00150909	0.000929482	0.00582889	0.00130677	0.00106721	0.00624009	0.00472033	0.00151102	0.0016718	0.00463528	0.00532309	0.00138699	0.00242514	0.00939956
PE 18:2-20:3	0.00725009	0.00298037	0.00228197	0.0117462	0.00992262	0.003565	0.00308833	0.0134303	0.00705416	0.0040044	0.00204557	0.00928714	0.00556946	0.00271521	0.00320047	0.0137767
PE 18:2-20:4	0.00878948	0.00476623	0.00330272	0.0222153	0.0103835	0.00347878	0.00255359	0.00747839	0.00616218	0.00548906	0.0045737	0.0127883	0.00250574	0.00340686	0.00444051	0.00383323	0.161513	0.140475	0.0190575	0.0272181	0.0368464	0.0377244	0.0302752	0.0353204	0.13711	0.12777	0.0216294	0.0178163	0.0319973	0.0378923	0.0338056	0.0314185	0.140529	0.113379	0.0211264	0.0298011	0.040447	0.0355761	0.0336959	0.0279239	0.139531	0.103299	0.0204313	0.0238044	0.0342029	0.0345704	0.0254786	0.025495	0.116174
PE 18:2-22:4	0.0225821	0.00346787	0.00190329	0.0184391	0.0248316	0.00409967	0.00346236	0.00742634	0.0155449	0.00400686	0.00202505	0.0160915	0.00578054	0.00196592	0.00240647	0.00329691
PE 18:2-22:5	0.0193824	0.0240726	0.0102426	0.00341624	0.027062	0.0172486	0.00705397	0.00386367	0.0286206	0.0167453	0.00728261	0.00672919	0.0165688	0.0192675	0.00959236	0.00346977
PE 18:2-22:6	0.00200918	0.00118347	0.00122945	0.00478332	0.00324761	0.00181642	0.00208561	0.00399977	0.00242182	0.00308471	0.00181986	0.00310198	0.00131257	0.00101614	0.00130548	0.00255074	0.0321926	0.0251836	0.00584439	0.0152188	0.0228967	0.0232092	0.0141517	0.0149436	0.0224832	0.0264902	0.00842083	0.0114395	0.0187318	0.0221247	0.0127602	0.0118847	0.0254492	0.0240845	0.0107169	0.0172258	0.0217578	0.0216811	0.0127573	0.0105984	0.0227968	0.0205665	0.00579858	0.012747	0.0170468	0.0185412	0.0122334	0.00740577	0.017336
PE 19:0-20:4	0.0166691	0.000781677		0.000847416	0.0173865	0.00407923		0.00239368	0.00978881	0.00530982		0.00265257	0.0071531	0.00287553		0.00502086		0.00120426	0.00231947					0.00138418		0.00226105	0.00138744							0.00235269						0.00369981		0.00411994	0.000640153					0.00821819
PE 19:1-21:0																							1.99896e-05	0.000360634							3.92911e-05	0.000660258								0.000543902							5.84046e-05	0.000514086
PE 20:0-20:1	6.43e-06	3.43405e-05			2.08151e-05	4.59812e-05	7.41e-06		3.94693e-05	3.8636e-05	8.25629e-05		0.000147562	3.07766e-05	5.72e-06
PE 20:0-20:4																	0.0133486	0.0213049	0.0526092	0.0639441	0.0125241	0.0522188	0.0145226	0.0200685	0.0262609	0.0488557	0.0274952	0.0624494	0.103885	0.0467999	0.0161829	0.00960853	0.0100118	0.0441779	0.0158139	0.0111264	0.0673305	0.0168892	0.0265828	0.00999469	0.0110057	0.0513515	0.0495315	0.0595725	0.0172352	0.060952	0.0129444	0.0192338	0.0130463
PE 20:0-22:5	0.00314593	0.00156773	0.000913293	0.00307417	0.00414975	0.000712907	0.000517036	0.000635202	0.00521134	0.000821854	0.0013316	0.00268912	0.0067369	0.000919768	0.00117019	0.000578108
PE 20:0-22:6	0.00479672	0.00149047	0.00162458	0.0229665	0.00530675	0.00197811	0.00213896	0.0011173	0.00594158	0.00129198	0.00187868	0.00679229	0.00347645	0.000908099	0.00262914	0.00213679
PE 20:1-20:2	0.000953508	0.00297594	0.00411962	0.0037954	0.00136736	0.00119306	0.00410658	0.0083972	0.00136638	0.00250816	0.00261394	0.00469606	0.00200277	0.00112735	0.00435485	0.0124692	0.000723438	0.000877556	0.000841676	0.000531146	0.00020885	0.000236559	0.000397603	0.00186742	0.000657617	0.000929952	0.000662564	0.000415883	0.000314636	0.000275127	0.000423892	0.00230547	0.000698018	0.000933186	0.000687819	0.000471989	0.000267631	0.000189641	0.000434357	0.00167277	0.000529467	0.000923732	0.000728052	0.000605069	0.000182163	0.000272317	0.000431841	0.00130635	0.000333238
PE 20:1-20:3	0.00968192	0.00263215	0.00187573	0.00533821	0.0115292	0.00260327	0.00227556	0.00475772	0.00927682	0.00250237	0.00233312	0.00586012	0.00622716	0.001863	0.00205718	0.00525304	0.0202272	0.0162557	0.00852199	0.0112707	0.0216397	0.0170121	0.023261	0.0116167	0.0185971	0.0180473	0.0193244	0.0131832	0.0102144	0.0118296	0.0105126	0.0150922	0.0236264	0.0183829	0.0173607	0.0107902	0.0208828	0.0340518	0.0159374	0.0212319	0.0278628	0.0212056	0.0159484	0.0143696	0.0258466	0.0129452	0.0158039	0.0178325	0.0250841
PE 20:1-20:4	0.035412	0.0178844	0.00958867	0.0151722	0.0376274	0.0128454	0.00801381	0.0135649	0.0338193	0.012395	0.00848731	0.0192655	0.0318191	0.0152595	0.0117195	0.00875613	0.0557663	0.05346	0.0345823	0.0274109	0.0213765	0.0284104	0.0114187	0.0144625	0.0638899	0.0673154	0.0218492	0.0247013	0.0392341	0.027059	0.0110412	0.0129697	0.0473627	0.0599917	0.0190153	0.019134	0.030093	0.0194428	0.0116374	0.0118187	0.0426099	0.0608231	0.0329347	0.0318578	0.0210813	0.036309	0.0105373	0.0108071	0.043383
PE 20:1-20:5	0.00257741	0.00179542	0.00260896	0.00110834	0.0044944	0.0030249	0.00322874	0.00349212	0.00414833	0.00237457	0.00240271	0.00361932	0.00278409	0.00196162	0.00320888	0.0027956
PE 20:1-22:3	0.00405377	0.000838898	0.000423268	0.00441734	0.00502634	0.000652811	0.000141661	0.00432818	0.00337736	4.6112e-05	0.00195319	0.00584025	0.00410754	0.000694717	0.00131464	0.00370262	0.0142919	0.0175061	0.0102157	0.0150073	0.00960688	0.0203771	0.0170135	0.0143659	0.0153577	0.0173099	0.0113466	0.0134702	0.0132537	0.0146145	0.0181	0.011649	0.0155836	0.0141697	0.00987906	0.0119971	0.0124943	0.0175745	0.0153723	0.00916508	0.0112858	0.011918	0.0103321	0.012785	0.0105029	0.0193776	0.0155297	0.00714923	0.010223
PE 20:1-22:4	0.00996523	0.00271397	0.00420125	0.021787	0.0139238	0.00232304	0.00657452	0.0116386	0.0118679	0.00259419	0.00249121	0.0120208	0.00802094	0.00111571	0.0048703	0.00684255	0.0460235	0.0409706	0.0232543	0.0550705	0.0304544	0.0351586	0.00891148	0.00839417	0.0404422	0.0389167	0.0315117	0.0393883	0.0320629	0.033854	0.00851491	0.00735383	0.0383197	0.0284723	0.0304841	0.0438874	0.0265935	0.032686	0.00946003	0.00855601	0.034345	0.0282964	0.0300067	0.0489477	0.02756	0.0332438	0.00738792	0.00711237	0.0317848
PE 20:1-22:5	0.0170558	0.0217465	0.0197914	0.0727725	0.0243757	0.0173432	0.0213823	0.0330979	0.0229304	0.0101286	0.00935266	0.0277478	0.0201837	0.00887092	0.017106	0.0227019	0.0100503	0.00947164	0.00250851	0.00356458	0.00152929	0.00373511	0.000872679	0.00459108	0.00981214	0.00852591	0.00414264	0.0037445	0.00503026	0.00339905	0.000726334	0.00184354	0.0140584	0.00596739	0.00482818	0.00269462	0.00354257	0.00322631	0.001016	0.00191773	0.00828347	0.00519225	0.00334941	0.00214876	0.0020319	0.00197533	0.000485478	0.00253576	0.00615696
PE 20:1-22:6	0.00159827	0.00548423	0.00665229	0.0023929	0.0029075	0.00719709	0.00782238	0.00444068	0.00322389	0.00220029	0.00170385	0.00112575	0.0031987	0.00155286	0.00561111	0.00444682	0.00121169	0.00142058	0.000590865	0.00172567	0.0013339	0.00323068	0.00109628	0.0095886	0.00116043	0.00106114	0.000879041	0.00150746	0.00317827	0.00362616	0.00184454	0.00787795	0.0010524	0.00111502	0.0011253	0.00160408	0.00167551	0.000932214	0.002026	0.00815478	0.000426014	0.000707421	0.000821446	0.00258168	0.00102068	0.00301967	0.00136085	0.0054139	0.000484884
PE 20:2-20:3																	0.0155491	0.01255	0.00617439	0.00487154	0.00628484	0.00423635	0.00452591	0.0024009	0.0148148	0.0135461	0.00420963	0.00354333	0.00396222	0.00352122	0.00367514	0.00665694	0.0128175	0.0135037	0.00279075	0.00396219	0.00601578	0.00565284	0.00305702	0.00521178	0.0171187	0.014835	0.00620605	0.00935169	0.00528241	0.00581453	0.00494254	0.00377394	0.0133442
PE 20:2-20:4	0.0444096	0.044606	0.0150998	0.0162708	0.0411483	0.0188687	0.00923267	0.0285568	0.0336703	0.0238662	0.017306	0.0354435	0.0188567	0.017892	0.0207249	0.0142497	0.121228	0.111372	0.192852	0.0860545	0.113677	0.0659025	0.105881	0.0283172	0.126055	0.136159	0.0619051	0.0626934	0.0682054	0.0726394	0.0858278	0.0659613	0.0781147	0.125328	0.0445983	0.0889595	0.0889297	0.0587031	0.0725884	0.0463585	0.11492	0.121931	0.156431	0.176199	0.0712083	0.13913	0.121172	0.0409994	0.119731
PE 20:2-20:5		0.00500954	0.00189918	0.000202904		0.00184923	0.000944272	0.00127593		0.00242986	0.00195825	0.00198896		0.00251609	0.00251433	0.000837456
PE 20:2-22:4																	0.0780599	0.0626856	0.0161278	0.0266457	0.0181944	0.0192399	0.00792059	0.00546706	0.0725009	0.057972	0.0145345	0.0198012	0.0157641	0.0196971	0.00626495	0.00614046	0.0609144	0.0435157	0.0156594	0.0249247	0.017816	0.018365	0.00632181	0.0046997	0.0595874	0.0384899	0.0229499	0.0274443	0.0170275	0.0188128	0.00575968	0.00584631	0.0567471
PE 20:2-22:5	0.00177885	0.00906219	0.00501464	0.000943555	0.0031678	0.00730514	0.00327804	0.0043197	0.00290776	0.00292555	0.0015197	0.00123032	0.00281762	0.00275088	0.00412849	0.00335638	0.00244521	0.00199993	0.000555888	0.00114908	0.00116996	0.00135354	0.000268936	0.000656204	0.00218275	0.00128638	0.000473764	0.00071864	0.00124076	0.00180759	0.000402223	0.000775726	0.00154761	0.00123663	0.00056124	0.00125995	0.000872816	0.000460172	0.000341293	0.000683143	0.000914888	0.000812902	0.000696739	0.00239744	0.000787124	0.00228349	0.000394665	0.000415907	0.0011327
PE 20:2-22:6	0.00200694	0.00519824	0.00106112	0.00357049	0.00325669	0.00302974	0.00066964	0.00419117	0.00313367	0.00169058	0.000453907	0.00182224	0.00100421	0.00310961	0.000462447	0.0018349	0.00506401	0.00441772	0.00422316	0.0171035	0.0222876	0.0231365	0.0108716	0.0113135	0.00481515	0.00420672	0.00360648	0.00921212	0.0126116	0.0230976	0.0124107	0.0146266	0.0025905	0.00422653	0.00421641	0.0169342	0.0159855	0.0168195	0.0112747	0.0114502	0.00271039	0.00260831	0.00550428	0.015839	0.0120967	0.0313999	0.0109982	0.00999413	0.00396398
PE 20:3-20:4																	0.018794	0.0166356	0.00419672	0.00651218	0.0195369	0.0119454	0.00545419	0.00332689	0.0170873	0.0147152	0.00568839	0.00363921	0.0116272	0.0117233	0.00434487	0.00278945	0.019363	0.0149935	0.00550728	0.00671256	0.0168536	0.0130486	0.00400767	0.00299794	0.0188689	0.0121759	0.00483633	0.0064302	0.0129435	0.0106827	0.00498603	0.00247832	0.0176047
PE 20:3-22:4																	0.00150542	0.00140334	8.35938e-05	0.000591752	0.000520225	0.00105558	0.000139321	0.000457024	0.00103148	0.000753414	0.000243438	0.000404985	0.000677905	0.00112579	0.000186414	0.000359347	0.00143139	0.000770409	0.000269545	0.000616182	0.00068024	0.000660626	0.000187977	0.000356656	0.000676908	0.000450945	0.000104761	0.000441406	0.000504955	0.000523176	0.000121556	0.000210609	0.00072007
PE 20:3-22:6																	0.00142457	0.000805222	0.000389147	0.000959253	0.00327376	0.00327734	0.00138739	0.00157124	0.00125948	0.0013294		0.000631988	0.00141024	0.00280254	0.00155382	0.0020911	0.000689293	0.000682081	0.00013474	0.001353	0.00209002	0.00303905	0.00134446	0.00170975	0.000998407	0.00115652	0.000218343	0.000741548	0.00216919	0.00289969	0.00146039	0.0019286	0.000346097
PE 20:4-22:1	0.00429037	0.00299458	0.00165383	0.00496073	0.00418453	0.00114703	0.0012408	0.00339205	0.00305823	0.00168077	0.00219132	0.00411838	0.00208675	0.00245961	0.00285058	0.00212605	0.0253915	0.0244797	0.0180453	0.0300037	0.0216092	0.025411	0.00642936	0.00416701	0.0222522	0.0233392	0.0193927	0.0230168	0.0242145	0.0225348	0.00716753	0.00397155	0.0200412	0.0184513	0.017444	0.023864	0.0220235	0.0217959	0.0070068	0.00383121	0.0203376	0.0186986	0.0213061	0.021824	0.0225816	0.0209675	0.00693857	0.00351612	0.0176551
PE 20:4-22:3	0.00911291	0.00985451	0.0101192	0.0308437	0.0125139	0.0120479	0.00962705	0.0160694	0.00824562	0.00580698	0.00409986	0.00566499	0.00514929	0.0031034	0.0102819	0.0080311	0.0164506	0.0136454	0.00209268	0.0103801	0.0114322	0.0135152	0.00543671	0.00466779	0.0115631	0.0091032	0.00646198	0.00785282	0.00986867	0.0128954	0.00454935	0.00639639	0.0151703	0.00968006	0.00724401	0.00946463	0.0130233	0.0116054	0.00587823	0.00767469	0.0101115	0.0069013	0.00430528	0.0101262	0.0115134	0.00870339	0.00491783	0.00524329	0.0102756
PE 20:4-22:4	0.00392839	0.00141141	0.000300352	0.0146737	0.00593308	0.00272398	0.000427972	0.00164636	0.00390427	0.000912737	0.000342661	0.00275742	0.000839522	0.00207257	0.000193122	0.000271061	0.00913818	0.00641185	0.000853945	0.0180338	0.0210952	0.047041	0.00466647	0.0108454	0.00700915	0.005295	0.00309516	0.0109618	0.0144228	0.0390584	0.00587292	0.00778985	0.00717263	0.00522894	0.00380248	0.0180273	0.0214201	0.0442647	0.00519353	0.00635603	0.00630095	0.00337815	0.00176788	0.00600371	0.0157986	0.0208098	0.00373817	0.00603041	0.00842111
PE 20:4-22:5	0.00250437	0.00696238	0.00182278	0.0065359	0.00156559	0.00998172	0.0052524	0.00276854	0.00351781	0.00222227	0.000347602	0.00134274	0.000997709	0.00450593	0.000710998	0.000915741	0.00201981	0.00110907	0.000898571	0.00165112	0.00415584	0.00510727	0.00118123	0.000720335	0.00168943	0.00131124		0.000985525	0.00189874	0.00485539	0.00122497	0.000837264	0.00112732	0.000797775	0.000245318	0.00257132	0.00305161	0.00496962	0.000907478	0.000610178	0.00117233	0.000993846	0.00044674	0.00100267	0.00276705	0.00446268	0.00125902	0.00069725	0.00059385
PE 20:4-22:6																					0.00458079	0.0123195							0.00190323	0.0113078	0.00250228						0.00103342	0.00192341	0.00633175						5.3656e-05	0.00501733	0.00616818
PE 22:1-22:6		0.000105319	0.000268924			0.000281156	0.000500761			8.63311e-05	8.77998e-05				4.69511e-05		0.000224958	0.000670517		0.000845351					0.000337126	0.000340509		0.000218695		0.000290536				0.000589978		0.000540263		0.00018906			0.000186823	0.000296461				0.000203661			0.00017361
PE 22:2-22:5		0.00042963	0.000585766			0.000744378	0.000669543			0.000253182	0.00016886				0.000103343		0.00106952	0.00152567		0.000747424					0.00131733	0.000824876		0.000145411		0.000268392				0.00134122		0.000561404		0.000232394			0.000993661	0.000651928				0.000197983			0.000773637
PE 22:2-22:6				0.000742326				9.04042e-05								6.75571e-05	0.00075366	0.000977871		0.00262137	0.00159452	0.00330776			0.0012347	0.000635277		8.91244e-05	0.000179957	0.00309224			0.000412451	0.000221798		0.00217181	4.38e-06	0.00235145			0.000307198	0.000771665		0.000423679	0.00101245	0.00121626			0.000366072
PE 22:3-22:5				0.00158747				0.000124493								7.89554e-05	0.00133581	0.00119085		0.000619792	0.000405535	0.000667657			0.00206746	0.000723445		3.37725e-05	4.36854e-05	0.000516967			0.00101632	0.000259336		0.000614786	1.54e-06	0.000808529			0.000597079	0.000851093		6.69835e-05	0.000334689	0.000129269			0.000583191
PE 22:3-22:6	0.000573688	0.00306496		0.00740049	0.00117535	0.00392431		0.00370895	0.00283972	0.000882185		0.000795119	0.000583531	0.00152283		0.00282784
PE 22:4-22:6																				0.0211875	0.0256824	0.0400875	0.00693544	0.0788698			0.00163645	0.0111984	0.0131807	0.0390419	0.0165767	0.0498123			0.00306099	0.0238011	0.0198627	0.0269784	0.0124409	0.0644938			3.79455e-05	0.014552	0.0109793	0.0279761	0.0149874	0.0550233
PE 22:6-22:6																	0.0149375	0.0124938	0.117242	0.0287212	0.105578	0.00486566			0.0237953	0.0422901	0.042174	0.0368693	0.0296488	0.0131779			0.0106907	0.0251346	0.023228	0.0140566	0.146317	0.0676231			0.05589	0.0425977	0.087891	0.0929236	0.0711383	0.0606642			0.0303485
PE 30:0	0.000533426	0.0015028	0.00204627	0.00317968	0.000471653	0.000569431	0.00331687	0.00267708	0.00158581	0.000585015	0.00055139	0.000712802	0.00104688	0.000985133	0.00137789	0.00297844	0.00501928	0.0042523	0.00446812	0.0059888	0.00296062	0.00227894			0.00397314	0.00243073	0.00618003	0.00590322	0.00460524	0.00208332			0.00514183	0.00316409	0.00707563	0.00425495	0.00308708	0.00145547			0.00554277	0.00453448	0.00354464	0.00294167	0.00494563	0.00178435			0.00350774
PE 30:1			0.000206932				0.000493097	0.00463573			0.000202964	0.00128526				0.00424923	0.000294516	0.000174648		0.0017179	0.000325794	0.000353557			0.000498354	0.000796997	0.000396625	0.000940807	0.00118295	0.000371516			0.000114633	0.000161454	0.00100705	0.00114933		0.000167421			0.000473398	0.000210536	0.000362238	0.00156554	0.000972148				0.00023128
PE 31:0	0.000123415				0.000207733				0.000291802
PE 32:1
PE 32:2		0.000162012	0.00195636	0.00663663	0.000391286	0.000828643	0.00257029	0.0253752	0.00021879	0.000493038	0.000748807	0.0278177	0.000382225		0.00282731	0.0443173	0.00787266	0.00807653	0.00453486	0.00945828	0.00471762	0.00364805			0.00722224	0.00655101	0.00693412	0.00977248	0.00642555	0.00363467			0.00582596	0.00778956	0.00784721	0.00657179	0.00540955	0.00162275			0.00552546	0.00527413	0.00586491	0.0064364	0.00571228				0.00463615
PE 33:0
PE 33:1	0.000783368	0.00275202	0.00219533	0.00107965	0.00137282	0.0015045	0.00179241	0.00340455	0.00259794	0.00233451	0.00190554	0.00314264	0.00246021	0.00165616	0.00259369	0.00758957	0.00181869	0.00136508	0.00104779	0.00152213	0.000221146	0.00087538		0.00013338	0.0010941	0.00146502	0.00107182	0.00379049	0.00107837	0.000237628		0.000179958	0.000854163	0.00269087	0.000645533	0.000288384	0.000218695	0.000439313		8.48841e-05	0.000522035	0.00238349	0.00226998	0.00149971	0.000254719	0.000496006		0.00011242	0.00117342
PE 34:0
PE 34:3
PE 34:4	0.000252223	0.000302234	0.000235205	0.00220106	0.000292023	0.000869655	0.000304362	0.0021468	0.000311156				0.000149744	0.000325387	0.000554542	0.00239923
PE 35:1	0.0257356	0.0161164	0.0110544	0.00694567	0.0320455	0.011	0.0145191	0.016481	0.0316046	0.00966624	0.00733313	0.0133365	0.0275754	0.0124244	0.0116783	0.0232	0.00386923	0.0040145	0.00761003	0.00753765	0.00150169	0.00233724	0.000431685	0.00393555	0.00478836	0.00818549	0.00415181	0.00714026	0.00463805	0.00248866	0.00221009	0.00386711	0.00380895	0.00783898	0.00338624	0.00358323	0.00405911	0.00162124	0.00175014	0.00321832	0.00293255	0.011195	0.0072659	0.00621824	0.00101108	0.00185383	0.00218329	0.00409722	0.00249318
PE 38:1
PE 38:7
PE 39:2		0.00343094			0.000818045				0.000730271	0.00033486			0.00112195	0.000576542											3.74897e-05								0.000978944								0.00226548								0.00420096
PE 39:8																		0.0001215					0.00204949			0.000136717					0.00279511			0.000212192					0.00324761								0.000868228
PE 40:0
PE 40:2
PE 40:3
PE 40:8
PE 40:9				0.0301474				0.00106168				0.000874503				0.000182793	0.000451796		0.000820485	0.000513348	0.00135385	0.00090469			0.000239359		0.000345067	0.000467098	0.000324943	0.000480815			0.000313031		0.000207549	0.00036475					9.04136e-05		0.000540908	0.000355414	0.000494493	0.000536528
PE 41:4																							0.00511186								0.00723052								0.00593508								0.00547188
PE 41:7																						0.0140748	0.00143238	0.00766432						0.00717796	0.00247324							0.000455929	0.00713886	0.000701011						0.013348	0.00128499	0.0151786
PE 41:8			0.0009031			0.000540633	0.00025874			0.000593822				0.000247089	0.000201283				0.00728151	0.0087024	0.000353373	0.006316	0.000546811	0.00150784		0.00116004	0.00426062	0.005624	0.0105765	0.00378425	0.000233818			0.00215009	0.000425909		0.00496579	0.000752789	0.00201752	0.000176875		0.00289784	0.0116033	0.00742518	0.000378915	0.00403666	0.000199294	0.00153707
PE 41:9	0.0120016	0.00269067	0.00545095	0.000914091	0.0136401	0.00718475	0.00561623	0.00924289	0.0107637	0.00752918	0.00249306	0.00969824	0.00333995	0.0016068	0.00166964	0.00170082	0.00348074	0.000903087	0.0255574	0.000432739	0.0727487	0.0022247	0.0040832		0.0104788	0.0153516	0.00777753	0.00880496	0.00707185	0.00329023	0.00511134	0.00100757	0.00627533	0.00732536	0.00271733	0.00235171	0.0233248	0.0224232	0.00611293	0.00568588	0.0539863	0.00974187	0.0117325	0.0114607	0.0145792	0.0108838	0.00563257	0.00592861	0.0204462
PE 42:4
PE 42:5
PE 42:6
PE 42:7
PE 42:8
PE 42:10		0.00212907	0.00273268			1.68465e-05	0.00537163				0.000704622			0.000188941	0.000944805
PE 43:2			0.0011961								0.000692851				0.0038811
PE 43:3																							0.00216847	0.00568294							0.00275494	0.00436768							0.0049252	0.0176874							0.0018825	0.0274959
PE 43:4																							0.0202826	0.0208848							0.0192212	0.021272							0.0256922	0.103922							0.0199692	0.186857
PE 43:5	0.00109434	0.00127452	0.00112981	0.000942173	0.000732446			0.000400867	0.000175044	0.00121046	0.00047392	6.26789e-05		0.000259853	0.00135025	0.000878545			0.000855989	6.83624e-05	0.000197198	0.000270361	0.000286959				0.000344758	0.00110858	0.000429897	0.000277622	0.000151126				0.000358382	0.000421707	0.000761568		0.000362527				0.00147522	0.000410721		2.09233e-05	0.000511906
PE 43:9			0.00012827				0.00122037								0.000144815
PE 43:10		0.000185127			0.000236592	0.000607889			0.000774964	0.000165541			0.000285053	0.000198865				0.000290656								0.00012373																0.000574576
PE 43:11																													8.96734e-05								0.000263502								0.000335421
PE 44:9																	0.00361251	0.00178036		0.0107182	0.013489	0.0133372	0.00162186	0.00219526	0.0021874	0.00179978	0.00265709	0.00536769	0.00662472	0.0125921	0.00174773	0.0025409	0.00269993	0.000862486	0.00387786	0.0119905	0.0121252	0.0118738	0.00245888	0.00257368	0.00137999	0.000305999	0.00108651	0.00786356	0.00813741	0.00855952	0.00256516	0.00128235	0.000661092
PE 44:10	0.000905859	0.0067756		0.0122685	0.00250814	0.00523486		0.00176098	0.00226385			0.0015983	0.000278678	0.00179625		0.000192325
PE 44:11		0.00233817	0.0108255			0.00607456	0.00555363	0.00769611		0.00863778	0.00123324	0.0108427		0.00125254		0.00236603	0.0306374		0.12974	0.0275146	0.160063	0.0369976	0.0593365		0.0493271		0.0389757	0.0464006	0.0520172	0.0427027	0.0439583	0.00711628	0.0233559		0.02292	0.0280075	0.223458	0.147984	0.0574153	0.023173	0.125204		0.111441	0.128623	0.103329	0.111579	0.048786	0.0301649	0.068882
PE 44:12	0.0041691	0.00240642	0.0140655	0.00824629	0.0102697	0.0120043	0.0123494	0.0312174	0.00947714	0.0114857		0.0249095		0.00220751	0.0042527	0.0096533
PE O-16:0/14:1			0.00113592			0.000130111	0.000677406			0.000157723	0.000220393			0.000269962	0.000480075
PE O-16:0/16:0		0.000628925	0.00232711	0.00430226		0.000779054	0.0016943	0.00591564		0.000220775	0.000507398	0.00119611		0.000468958	0.00204322	0.00652074	0.00689655	0.00594718	0.00347067	0.00600113	0.00273256	0.00166083	0.00122916	0.000541778	0.00807715	0.00614698	0.00572883	0.00826519	0.00572189	0.00379875	0.00206316	0.000591782	0.0100821	0.00696182	0.00688328	0.00654902	0.00218361	0.00335342	0.00131636	0.00135481	0.00935978	0.00787308	0.00576442	0.00621803	0.00278487	0.00282923	0.00145109	0.0006922	0.0088656
PE O-16:0/16:1			0.00040813	0.000173107			0.000198195	0.00173177				0.00081629			0.000355568	0.00238834				0.000336251								6.00565e-05								0.000260088								6.22981e-05
PE O-16:0/18:0																								6.38532e-05								0.000555584								0.000325772								0.000638462
PE O-16:0/18:1	0.00167767	0.00817838	0.0370723	0.00985078	0.00213104	0.00874266	0.0358359	0.0291881	0.00142575	0.00948275	0.0125097	0.0130753	0.00368029	0.0297629	0.0317252	0.0533748	0.00343209	0.00668942	0.0063641	0.00508643	0.000991905	0.00413171	0.00627056	0.0175761	0.00489288	0.00226927	0.00817456	0.00432969	0.00245359	0.00311723	0.00661172	0.0160058	0.00319588	0.00535484	0.00656314	0.00426779		0.00384893	0.00772301	0.0167562	0.00193616	0.00527203	0.00403927	0.00523575	0.00144555	0.00682792	0.00751453	0.0197069	0.00402034
PE O-16:0/18:2		0.000746506	0.00211133	0.00126939	7.89154e-05	0.000745685	0.00206408	0.00341557	5.31198e-05	0.0011008	0.000789533	0.00241471	0.0004371	0.001172	0.00132673	0.00447473	0.00173499	0.00130398	0.000723664	0.000854104	0.000509125	0.00022278	0.00129365	0.00249168	0.00106291	0.0013058	0.0004912	0.00101424	0.000388826	0.000338923	0.00109958	0.00288033	0.00185396	0.00213824	0.000657919	0.000787845	0.000347521	8.41871e-05	0.00134862	0.00286027	0.00126606	0.00201653	0.000874467	0.000686289	0.000135873		0.00104092	0.00283744	0.00137691
PE O-16:0/18:3
PE O-16:0/20:1																								0.0046249								0.00530017								0.00632879								0.00530239
PE O-16:0/20:2		0.000130225	0.000894509			0.000405094	0.000517974	0.00192297		0.000557574	0.000183282	0.000689901		0.000138313	0.000558743	0.00198269							0.000131974	0.00229275							0.000396207	0.00200538							0.000235461	0.00253798							0.000221442	0.00253235
PE O-16:0/20:3	0.000721591	0.00298101	0.00363773	0.0018617	0.000990422	0.0029439	0.00387691	0.00794516	0.000731632	0.00297889	0.00262021	0.00325904	0.00189514	0.00245346	0.0032937	0.0100416	0.000861838	0.000879356				0.000245368	0.00168444	0.00456953	0.000296911	0.000654311				0.000147593	0.00156368	0.00499318	0.000745637	0.000888466				6.48397e-05	0.00185776	0.00471087	0.000742128	0.000901988					0.00191804	0.0045864	0.000537241
PE O-16:0/20:4																	0.0143132	0.0134299	0.00824177	0.00827958	0.00775889	0.00953004	0.00853332	0.00750632	0.011158	0.0126663	0.00914354	0.00866978	0.00734965	0.0103335	0.00774554	0.00575274	0.0119044	0.0146921	0.00910403	0.00997316	0.00645527	0.00948081	0.00744835	0.00577717	0.0116478	0.014451	0.0109553	0.00858295	0.0073537	0.0093555	0.00817865	0.00483208	0.0122019
PE O-16:0/20:5	0.000130364	0.00369614	0.001627	0.0010964	0.00013809	0.0022275	0.00150419	0.00101633	0.000537349	0.00157753	0.00168433	0.0035932	0.000796475	0.00191785	0.00222458	0.0003373
PE O-16:0/22:3	0.000351795	0.000466594	0.000158884	0.00116278	0.000116312	0.000203063	0.000510218	0.00433618	0.000131922	0.000505069	0.000780109	0.00127533	0.000244978	0.000162281	0.000842769	0.00739421
PE O-16:0/22:4	0.00595317	0.0038099	0.00273529	0.00566947	0.00475446	0.00450778	0.00258949	0.00491122	0.00365282	0.00322107	0.00401343	0.00737474	0.00335895	0.00754115	0.00278298	0.00352803	0.0569234	0.0441794	0.0319341	0.0490999	0.0128977	0.0314771	0.0118629	0.0130762	0.0428033	0.0353115	0.0247688	0.032843	0.0151492	0.0243831	0.0116017	0.0107994	0.0414877	0.0325978	0.0220116	0.0402353	0.0147144	0.0232913	0.0113703	0.0104375	0.0350668	0.0382315	0.0439758	0.0399143	0.0156396	0.024135	0.0101806	0.00737391	0.0514718
PE O-16:0/22:5	0.0120027	0.0154815	0.00890473	0.00842936	0.0129499	0.015316	0.00887613	0.0063892	0.0106443	0.0124003	0.0121679	0.0142827	0.0097233	0.0127405	0.0101414	0.00417792	0.00762935	0.00420132	0.00329606	0.00377324	0.00453362	0.00451358	0.00215562	0.00217308	0.00630542	0.005785	0.00382106	0.00281476	0.00292953	0.0055258	0.00362435	0.00216013	0.0063877	0.0040461	0.00262662	0.00603049	0.00356788	0.00550045	0.00112363	0.000797945	0.00571165	0.0040622	0.00493925	0.00478699	0.00374668	0.00541337	0.00374996	0.00197183	0.00546791
PE O-16:0/22:6	0.0118459	0.022073	0.0171366	0.011966	0.0137506	0.0173022	0.0174258	0.00983866	0.0128846	0.01513	0.0118734	0.0124531	0.0116696	0.0116047	0.0161877	0.00743181	0.0102535	0.0107258	0.0171729	0.0328918	0.0263786	0.0407193	0.0420796	0.0315954	0.00957264	0.00926625	0.020047	0.0231729	0.0282691	0.0366181	0.0400499	0.0267423	0.00916216	0.010535	0.0207372	0.0400171	0.0218396	0.0344421	0.0383291	0.0253014	0.00589069	0.00967528	0.0275499	0.0369039	0.0229407	0.0329785	0.0407093	0.0250896	0.00884525
PE O-16:1/14:0																	0.000442918	0.000831065	0.000945997	0.00142481	0.000344864				0.00054233	0.000345718	0.000722177	0.00194043						0.000756406	0.000817199	0.00116616	0.000361346				0.000268023	0.000402245	0.000492453	0.000913449	0.000885577				0.000204554
PE O-16:1/16:0		0.00702786	0.0171258	0.0398433		0.00563024	0.0169344	0.047511		0.00478147	0.00680465	0.0192636		0.00481619	0.0142621	0.0398652	0.0266455	0.0239076	0.0233225	0.0414282	0.0212169	0.0194248	0.016995	0.0124102	0.0273468	0.0236112	0.0281334	0.0425504	0.0201785	0.0196579	0.0182933	0.0119628	0.0249665	0.0234259	0.0253235	0.0354049	0.0194776	0.0185909	0.0181607	0.0137474	0.0262147	0.0283747	0.0281619	0.0441808	0.0208917	0.0146024	0.0198442	0.0145984	0.0244695
PE O-16:1/16:1	0.000335873	0.00659833	0.0227785	0.0222832	0.000966933	0.00628425	0.0212634	0.0987984	0.00104759	0.00976533	0.00868777	0.0562175	0.0031053	0.00735381	0.0210345	0.11254	0.00760616	0.00794319	0.00676394	0.0159597	0.00327897	0.00565631	0.00396769	0.00686052	0.00534097	0.00650623	0.00793239	0.0126129	0.00686711	0.00676269	0.00316928	0.0066875	0.00617877	0.00844464	0.00839609	0.0138827	0.00479591	0.00624597	0.00369645	0.00682758	0.00646918	0.00811653	0.00944827	0.0152539	0.00571126	0.00501524	0.00588555	0.00854862	0.00388253
PE O-16:1/18:0	0.00105179	0.00791035	0.0300634	0.0083443	0.0012302	0.00841429	0.042024	0.0252036	0.00172426	0.00938941	0.0126746	0.012399	0.0037111	0.0254003	0.0318646	0.0564673	0.00196507	0.0033673	0.00277658	0.00339966	0.000854835	0.00299669	0.00664069	0.0174794	0.00147014	0.00109991	0.00316573	0.00384996	0.000508243	0.00445668	0.00755647	0.0160764	0.0012063	0.00374595	0.00419754	0.00258221		0.00394998	0.00837161	0.017678	0.00135093	0.00483099	0.00391944	0.0013415	0.000895882	0.00695752	0.00766896	0.0187377	0.00110492
PE O-16:1/18:1	0.0471175	0.305154	0.557159	0.21718	0.0562619	0.32164	0.563498	0.633541	0.0747132	0.351962	0.231981	0.539855	0.203975	0.296448	0.508687	0.890031	0.0787509	0.0950308	0.100157	0.151221	0.047076	0.0905927	0.310429	0.790282	0.0717587	0.0812132	0.126654	0.128505	0.0596768	0.0868087	0.314772	0.779756	0.0810626	0.111886	0.110114	0.145925	0.0418073	0.0785546	0.314814	0.776643	0.0620262	0.112981	0.126793	0.137227	0.0490853	0.0672315	0.330173	0.8365	0.0563279
PE O-16:1/18:2	0.00118872	0.00949922	0.0165434	0.0144286	0.00376013	0.0106332	0.0132896	0.049508	0.00376886	0.0122649	0.00613803	0.0314413	0.00605289	0.00985399	0.0158001	0.05484	0.0132397	0.0177683	0.00362814	0.00343376	0.00204104	0.00212067	0.00609117	0.0138664	0.0108248	0.0149118	0.00324607	0.00267442	0.00359438	0.00265823	0.00699687	0.0120613	0.0109824	0.0186997	0.00229712	0.00430491	0.00206265	0.00184459	0.00530511	0.0128849	0.0109157	0.0171094	0.00361719	0.0027649	0.00204791	0.00234211	0.00689239	0.0131523	0.00960878
PE O-16:1/18:3
PE O-16:1/19:1			0.00171723	0.00029323			0.00193842	0.00146341			0.000775564	0.00103311			0.00214224	0.00337535
PE O-16:1/20:0		0.0124052				0.0033159								0.0145636									0.0107994	0.0432016							0.0137774	0.0351321							0.017181	0.0400321							0.0129054	0.0332542
PE O-16:1/20:1	0.00862643	0.0523135	0.154444	0.0393662	0.0112118	0.0504728	0.148358	0.135063	0.0230777	0.0555206	0.0538419	0.0724814	0.0646156	0.0502284	0.121291	0.233814	0.013592	0.0167426	0.00919594	0.00402873	0.00185854	0.00322537	0.0899775	0.363029	0.010553	0.0128663	0.00853656	0.00532647	0.00307851	0.00374585	0.0845928	0.341557	0.0124236	0.0177401	0.00693262	0.00483629		0.00276784	0.102278	0.357915	0.0104665	0.0195017	0.00643639	0.0049008	0.00167155	0.00358553	0.0946888	0.344576	0.00658735
PE O-16:1/20:2	0.00232416	0.0167467	0.0391626	0.0242334	0.00425176	0.0154752	0.0419582	0.122346	0.00395202	0.0238802	0.021838	0.0372251	0.00853666	0.0126278	0.0368186	0.20167	0.0146216	0.0165354	0.00534619	0.00619241	0.00294765	0.00387628	0.0229441	0.0865498	0.0130781	0.0113894	0.00671177	0.0054042	0.00354049	0.00406194	0.023661	0.0850662	0.0119267	0.0164872	0.00566139	0.00656029	0.00289891	0.00362234	0.0245329	0.086657	0.010626	0.0179492	0.0062382	0.00570248	0.00319587	0.00328699	0.024734	0.0792848	0.00866924
PE O-16:1/20:3	0.0248406	0.10727	0.0961641	0.0825597	0.0277658	0.116687	0.0891679	0.291343	0.0248494	0.102883	0.070113	0.126118	0.0359311	0.144047	0.101585	0.372294	0.0589303	0.0511809	0.0286919	0.0360546	0.0265628	0.0316457	0.0428837	0.0915688	0.0448924	0.0472717	0.0354601	0.0321621	0.0282701	0.033698	0.0384736	0.0787509	0.0460395	0.062928	0.0334849	0.0361611	0.0199452	0.0289606	0.0374604	0.0763185	0.0457879	0.062251	0.0364024	0.0354843	0.0259527	0.0335667	0.0413984	0.067435	0.0425987
PE O-16:1/20:4	0.529509	0.810169	0.579984	0.603907	0.58287	0.790889	0.558327	0.477507	0.45099	0.672524	0.59447	0.930757	0.497149	0.626287	0.677173	0.302	1.0745	1.10339	0.586975	0.632467	0.449409	0.516869	0.632414	0.395162	0.876969	0.9717	0.653038	0.520237	0.518292	0.491729	0.645883	0.329854	0.953504	1.05549	0.491121	0.826138	0.44644	0.46463	0.598338	0.317798	0.91082	1.02919	0.790833	0.655707	0.476205	0.403051	0.607518	0.277919	0.892686
PE O-16:1/22:1		0.00818255	0.0200698	0.00399621		0.00555876	0.0142105	0.0213609		0.005494	0.0145747	0.0328746		0.00520282	0.00924208	0.0219923							0.0168696	0.0455476							0.0130554	0.0358571							0.0199174	0.0494687							0.0148751	0.0463765
PE O-16:1/22:2	0.00039951	0.00388655	0.0115927	0.010164	0.000998342	0.00444168	0.0120435	0.0414891	0.00101218	0.00587102	0.0105789	0.0176444	0.00138896	0.00376169	0.0110975	0.0740773	0.0103022	0.0128945	0.00239382	0.00203964			0.00520537	0.024661	0.009842	0.0109343	0.00205941	0.00194605			0.00490258	0.0205251	0.0111999	0.00886485	0.00438136	0.00259567			0.00485964	0.024008	0.0092675	0.0113078					0.00528482	0.0213849	0.00351395
PE O-16:1/22:3	0.017656	0.0336678	0.0485851	0.0803234	0.0165055	0.0461182	0.058747	0.257821	0.014567	0.0427214	0.0674308	0.108754	0.0173005	0.0626697	0.0523729	0.308892
PE O-16:1/22:4	0.44629	0.202395	0.121461	0.409951	0.450459	0.193391	0.151714	0.250039	0.340975	0.170306	0.152386	0.41652	0.290615	0.189263	0.14425	0.14707	0.899059	0.769762	0.313725	0.478006	0.376666	0.514194	0.698803	0.652377	0.76487	0.749892	0.353091	0.377273	0.296527	0.463347	0.706043	0.582125	0.798412	0.739963	0.24566	0.575018	0.304271	0.478768	0.67632	0.555968	0.76783	0.776945	0.462636	0.553656	0.326081	0.463589	0.645269	0.471269	0.83528
PE O-16:1/22:5	0.352763	0.561678	0.33737	0.407723	0.430642	0.477105	0.290375	0.261752	0.335001	0.361461	0.232585	0.42165	0.327982	0.38467	0.310373	0.166425	0.338045	0.241187	0.170614	0.231106	0.205681	0.264856	0.138682	0.104992	0.285098	0.202901	0.20104	0.179404	0.223575	0.258517	0.142281	0.0912444	0.2996	0.20028	0.174236	0.254248	0.170129	0.234293	0.128353	0.0883711	0.258589	0.18446	0.252183	0.24309	0.195145	0.22249	0.13172	0.085308	0.255871
PE O-16:1/22:6	0.217405	0.648313	0.433144	0.283467	0.328684	0.485809	0.423538	0.22259	0.358754	0.411865	0.241665	0.280632	0.295559	0.339314	0.373428	0.131266	0.282079	0.242476	0.602607	1.35001	1.22647	1.36955	1.53265	1.06251	0.220038	0.210148	0.724759	0.899326	1.09604	1.25925	1.49531	0.905262	0.207507	0.215129	0.757894	1.48123	0.931342	1.16569	1.45092	0.843029	0.193918	0.197609	0.96436	1.4875	1.10056	1.20239	1.61798	0.808189	0.20889
PE O-17:0/22:5
PE O-17:1/18:1			0.00975269	0.00173909			0.0106321	0.00700937			0.00424667	0.00485332			0.0108999	0.0134781
PE O-17:1/20:4	0.0451332	0.0336083	0.019827	0.00823853	0.0436733	0.0379703	0.0185167	0.00885529	0.0353071	0.0284256	0.0249644	0.0239609	0.0378216	0.0308492	0.0281046	0.00867333	0.00380895	0.00443108		0.00096496		0.00109961	0.00404497	0.00479756	0.00485834	0.00557832				0.000521304	0.00496491	0.00463961	0.00359764	0.0062602		0.00298247		0.000784828	0.00354498	0.00351548	0.00561917	0.00505021		0.00110249		0.000330202	0.00345857	0.0044287	0.00379081
PE O-17:1/22:4																	0.0038966	0.00205426	0.0047815	0.00077202	0.000681855	0.000238672	0.00254062	0.00502797	0.00209007	0.00202108		0.000677364	3.25366e-05	7.99778e-05	0.00119837	0.00462912	0.0341102	0.00161619	0.00102498	0.00110005	0.00127812	4.62205e-05	0.00321857	0.0102717	0.00312248	0.00550437	0.00339292	0.000594149	0.00201184	0.000339258		0.0164484	0.00586245
PE O-17:1/22:5	0.0218772	0.0214718	0.00879553	0.000402277	0.024581	0.0153199	0.00667127	0.00248842	0.0207202	0.0111115	0.00622301	0.00524803	0.0173975	0.0148616	0.00881555	0.00113514
PE O-17:1/22:6	0.0245081	0.0225999	0.0144513	0.00102283	0.026984	0.0209808	0.0121415	0.00276603	0.0279051	0.0126995	0.00779782	0.00462162	0.0274754	0.0149937	0.0144598	0.000789989								0.0120738							0.0101841	0.00883418							0.00809453	0.00958139							0.0080363	0.00789931
PE O-18:0/14:0		0.000345753	0.000228331	8.90427e-05		0.000127611	9.25742e-05	0.00136395		0.000107923		0.000107299		0.00190046	0.0008473	0.00111153
PE O-18:0/16:0		0.00550961	0.00701318	0.00460859	0.000948806	0.00261217	0.00458585	0.00851182	0.00130299	0.00212274	0.00287188	0.0022938	0.00155273	0.00756827	0.0050896	0.00998201	0.00956565	0.00809013	0.00938697	0.00755461	0.00446477	0.00421411	0.0014275	0.000956594	0.0139127	0.00841056	0.0090544	0.0107802	0.0039185	0.00498146	0.00336101	0.00209202	0.011074	0.0114098	0.0093971	0.00872384	0.00468059	0.00443414	0.00263437	0.00318512	0.0123827	0.0111317	0.00633794	0.00938095	0.00472186	0.0041007	0.00361517	0.00248641	0.0128788
PE O-18:0/16:1			0.00323841	0.000712993			0.00448915	0.00866134							0.00305726	0.00938728			0.000226491	0.00150525		0.000585759	0.000352748	0.000904853			0.00312959	0.000104334		0.000766246	0.000369546	0.000545542			0.000309478	0.00109135		0.000491669	0.000361404	0.000902229			0.00207216	0.00112735		0.00162104	0.000523914	0.00105919
PE O-18:0/18:1	0.00464114	0.00866689	0.0456168		0.00860909	0.0517163	0.0725634		0.0131076	0.0355693	0.0250127		0.0151152	0.152697	0.0604195								0.00451078	0.0178134							0.00588103	0.0181355							0.00535274	0.0177136							0.00660416	0.0179912
PE O-18:0/20:3	0.00130435	0.00226518	0.0015067	0.000803236	0.000762618	0.00337348	0.00170736	0.00365734	0.00165543	0.00234119	0.00144578	0.000427352	0.00219432	0.0043079	0.00212207	0.00519763								0.00342288							0.000396692	0.00344036							0.000496557	0.00319814							0.000435883	0.00411967
PE O-18:0/20:4	0.0283717	0.0282279	0.0151912	0.00937026	0.0194633	0.0615555	0.0153408	0.00782194	0.0191916	0.0296158	0.0229017	0.012096	0.0187178	0.105681	0.0213848	0.00771688	0.0413075	0.0336406	0.0118349	0.026571	0.0184452	0.030597	0.0175537	0.021196	0.0325583	0.0296674	0.0285739	0.0258339	0.0188599	0.0283578	0.0165112	0.0165573	0.038365	0.0349395	0.0301166	0.0333335	0.0133492	0.0316316	0.0157342	0.0150969	0.0312026	0.03043	0.0276093	0.0117465	0.0160162	0.023756	0.0151971	0.0133847	0.0348663
PE O-18:0/20:5	0.0212554	0.0177796	0.00792259	0.00726158	0.0204925	0.0236213	0.00966771	0.00590583	0.0197367	0.0151274	0.0133741	0.0102857	0.019276	0.0215519	0.0129692	0.00523951
PE O-18:0/21:5
PE O-18:0/22:3		0.000215931		0.000400035		0.000527861	0.000578919	0.00110051			0.000649058			0.000339083	0.000233787	0.00381578
PE O-18:0/22:4	0.0250261	0.00281463	0.000805712	0.00163305	0.0138333	0.00475253	0.00110072	0.00106754	0.0134351	0.0023326	0.00206403	0.00270214	0.00845739	0.00771333	0.0011383								0.0172595	0.017877							0.0216928	0.0158152								0.0134109							0.00930647	0.0140405
PE O-18:0/22:5	0.0208898	0.00647063	0.00208018	0.00256371	0.0166899	0.00960126	0.00207225	0.00114554	0.01586	0.00372422	0.00220484	0.00232957	0.0140538	0.0116627	0.00238423	0.000803622
PE O-18:0/22:6	0.0213632	0.0151251	0.00460615	0.00643808	0.020152	0.0187054	0.00597687	0.00221128	0.027098	0.0100427	0.00385126	0.0031196	0.0223811	0.0168328	0.00507328	7.97107e-05	0.0038379	0.00272723	0.00196741		0.0092082	0.0055321	0.0331472	0.0414233	0.00372026	0.00378534	0.000262083	0.00192659	0.00118913		0.0326795	0.0395249	0.00431381	0.00274263		0.0004039	0.00193829	0.0146273	0.0316371	0.0386459	0.00481144	0.00263288	0.00383379	0.0064596	0.000753691	0.0120294	0.034637	0.0341193	0.00434931
PE O-18:1/14:0		0.00223523	0.00369417	0.00620398	0.00335132	0.00212672	0.00390973	0.00738219	0.00128893	0.0015676	0.00094596	0.00185753	0.000723932	0.00270279	0.00317067	0.00820404	0.00174954	0.00193824	0.00263385	0.00282112	0.00115614	0.00142523	0.000783161	0.00165515	0.00233519	0.0015918	0.00106909	0.00289806	0.00181365	0.0013707	0.000884478	0.00165638	0.000924862	0.00216646	0.00252291	0.00210773	0.00149667	0.000702368	0.000927158	0.00164286		0.00259428	0.00196278	0.00287219	0.00136616	0.000197326	0.00129678	0.00158147	0.00192994
PE O-18:1/16:0	0.00386712	0.0195451	0.0689248	0.109034	0.0105305	0.0288763	0.0663809	0.144231	0.0100861	0.0158776	0.0242106	0.0290004	0.0108071	0.0388656	0.0523728	0.152564	0.117041	0.0872469	0.102754	0.093053	0.0478646	0.0576504	0.0438374	0.068214	0.095035	0.0841286	0.103055	0.097303	0.047327	0.0581828	0.0468672	0.0619231	0.107583	0.106467	0.120243	0.086085	0.04759	0.0540429	0.048001	0.059851	0.0839412	0.113101	0.0949981	0.0861112	0.0513081	0.0455576	0.0466554	0.0611265	0.0918635
PE O-18:1/16:1	0.00341083	0.0138538	0.0271563	0.0354692	0.00486328	0.0174099	0.0297521	0.105948	0.00604873	0.0190071	0.0123207	0.0337128	0.0119365	0.0198544	0.0297177	0.115621	0.0119036	0.0120054	0.0123708	0.0215986	0.0101121	0.0161373	0.0177201	0.0326489	0.0118142	0.0113675	0.0177141	0.0185035	0.0132416	0.0157946	0.0181429	0.029528	0.0121757	0.0134135	0.0166896	0.0212014	0.008398	0.0141817	0.0173061	0.0298423	0.00795876	0.0137495	0.0169959	0.0203535	0.0106975	0.0129407	0.018979	0.035663	0.00872939
PE O-18:1/18:0	0.00153253	0.0122882	0.041054		0.00268412	0.0328006			0.00796181	0.0147642	0.000739881		0.00902906	0.0704623	0.0244728								0.00429689	0.0120332							0.00217085	0.0146356							0.00318169	0.013875							0.00377411	0.0129305
PE O-18:1/18:1	0.0907893	0.286247	0.343752	0.0691083	0.100492	0.389692	0.35604	0.216664	0.188633	0.324887	0.145845	0.116042	0.42912	0.431697	0.332006	0.345737	0.0199349	0.0254819	0.0289672	0.0203821	0.0128354	0.0310499	0.231582	0.717163	0.0185701	0.0220947	0.0308843	0.0214038	0.013804	0.0268009	0.2498	0.755683	0.021588	0.0292845	0.0214221	0.0220641	0.0160294	0.0267953	0.255211	0.690183	0.017915	0.0330105	0.0269414	0.0191906	0.0149133	0.0291541	0.27633	0.756415	0.0156791
PE O-18:1/18:2	0.00803261	0.0212063	0.020046	0.00905821	0.0105952	0.0229263	0.0180264	0.024378	0.0121175	0.0222659	0.00982716	0.0158964	0.0255201	0.0249293	0.0217937	0.0312186	0.00919078	0.012125	0.0023891	0.00161773	0.00135974	0.00239404	0.0122258	0.0334211	0.00823343	0.0105878	0.00201853	0.00104853	0.00139261	0.00235904	0.0133318	0.0339439	0.00805794	0.011901	0.0011204	0.00251585	0.00126563	0.00225996	0.0133013	0.0333481	0.00794263	0.0134955	0.00191372	0.000688679	0.00149146	0.00209303	0.0136893	0.0330374	0.00713939
PE O-18:1/19:1		0.00165118	0.00360715		0.000291379	0.00139018	0.00194568		0.0022055	0.00161082	0.0010793		0.00710591	0.00314158	0.00254245
PE O-18:1/20:0																								0.0788531								0.0620835								0.0786031								0.0656534
PE O-18:1/20:1	0.0177969	0.0358844	0.0873444	0.016067	0.0221728	0.0384706	0.0852037	0.0337423	0.0423747	0.0406973	0.024186	0.014581	0.110529	0.0463963	0.0733206	0.0971613							0.0698016	0.302597							0.0671663	0.279102							0.0842338	0.312108							0.0740816	0.299496
PE O-18:1/20:2	0.0052487	0.0131383	0.0204951	0.0122722	0.0053656	0.0195643	0.0211986	0.036474	0.0101613	0.0194709	0.0129401	0.00760531	0.0125611	0.0215261	0.0193229	0.0812534	0.00662285	0.00573056		0.00502453		0.00346589	0.0153137	0.0716176	0.00665164	0.00634976	0.00493286	0.00205319		0.00693857	0.015239	0.0661221	0.00502072	0.00706436	0.00289797	0.00482166		0.00457182	0.0154551	0.072298	0.00816719	0.00845595	0.00721018				0.0144837	0.0669535	0.00525532
PE O-18:1/20:3	0.0756766	0.158326	0.0836461	0.0426154	0.0520165	0.293924	0.0833348	0.105353	0.0671729	0.160564	0.0687375	0.0489712	0.108998	0.398571	0.10873	0.165549	0.0813957	0.0716052	0.0431775	0.0565737	0.0303614	0.0644989	0.0513162	0.123995	0.0670391	0.0657491	0.0571161	0.0468618	0.0419646	0.0606926	0.0532186	0.119432	0.0703716	0.081339	0.0529776	0.0564583	0.0341091	0.0500502	0.0493579	0.111225	0.056071	0.0787393	0.0527593	0.0559381	0.0344708	0.0491623	0.0479812	0.0937647	0.0612261
PE O-18:1/20:4	1.30701	0.884041	0.392282	0.379672	1.09884	1.1565	0.471155	0.238136	1.09651	0.727179	0.517782	0.365666	1.11186	1.03435	0.623945	0.19794	0.41034	0.398394	0.236203	0.189393	0.272124	0.36706	0.645385	0.669629	0.35642	0.417535	0.274729	0.176156	0.208925	0.324066	0.650184	0.588296	0.388568	0.421778	0.172346	0.289097	0.224491	0.34795	0.642883	0.565053	0.36394	0.425792	0.337352	0.252389	0.236017	0.342724	0.605953	0.507625	0.371245
PE O-18:1/20:5	0.04241	0.118915	0.0626029	0.0430102	0.0444261	0.144479	0.0554051	0.0376791	0.0444995	0.0779106	0.0583502	0.0674974	0.0516587	0.105298	0.0782507	0.033199	0.0101987	0.0117245	0.00539556	0.00511445	0.00465692	0.00498103	0.0061038	0.00718111	0.00901644	0.00829932	0.00559673	0.00344556	0.00386824	0.00669549	0.00751314	0.0070576	0.00944262	0.0125841	0.00461294	0.00738993	0.0037694	0.00790676	0.00753539	0.00679403	0.00784836	0.0104113	0.00802055	0.00515022	0.00339226	0.00611027	0.0051458	0.00757478	0.00758279
PE O-18:1/21:1		9.04926e-05	0.000517016				0.000222722	0.000184318		0.000469188	0.000423911	0.00118501		0.00015163	2.4768e-05	0.000604147							0.00105411	0.00239759							0.000403052	0.00183122							0.000472182	0.00175119								0.00188667
PE O-18:1/21:2	0.000333493	5.89e-06							0.000251492	4.53497e-05			0.000455075	9.7432e-05
PE O-18:1/22:1		0.00172307	0.00714328			0.00173264	0.00792335	0.00259449		0.00776075	0.00718654	0.0102794		0.00294363	0.00546531	0.00950168
PE O-18:1/22:2	0.000687947	0.00320792	0.00477517	0.00250729	0.000454531	0.00426725	0.0062234	0.0166709	0.00314649	0.00491424	0.00664436	0.00731597	0.004898	0.00657866	0.007007	0.0300705							0.00368946	0.019367							0.00434876	0.0193548							0.00362925	0.0184897							0.00405631	0.016269
PE O-18:1/22:3	0.0799018	0.0261897	0.0208057	0.0410782	0.0510055	0.0393644	0.0254146	0.0786303	0.0530202	0.0279225	0.0338787	0.0362325	0.042098	0.0589896	0.0240061	0.108877
PE O-18:1/22:4	0.649349	0.0757571	0.0307528	0.112846	0.512189	0.121677	0.0363127	0.0437935	0.440828	0.0599365	0.0448857	0.0739177	0.385724	0.172114	0.0362882	0.0261619																0.213155								0.217663								0.196659
PE O-18:1/22:5	0.598172	0.363323	0.0885109	0.167528	0.578152	0.482676	0.0999217	0.0413123	0.715362	0.210424	0.0738776	0.0734563	0.582872	0.476985	0.091234	0.00208337	0.062866	0.041264	0.0168855		0.0503838	0.0264271	0.0762705	0.0913575	0.0670717	0.0539199	0.00191467	0.00912184	0.00658747		0.0857352	0.095095	0.091866	0.0335908		0.00200331	0.0110406	0.0693159	0.0826932	0.0872599	0.0902759	0.0351953	0.0274404	0.0314469	0.00470583	0.0544079	0.0814135	0.0755792	0.0844786
PE O-18:1/22:6	0.716056	0.737728	0.29824	0.272567	0.763169	0.673906	0.312868	0.20108	1.09859	0.341083	0.134215	0.129549	0.96048	0.423496	0.25568	0.0812045	0.137154	0.126391	0.327457	0.52147	0.678161	1.0377	1.6278	1.89137	0.106632	0.115814	0.360112	0.348396	0.608802	0.8502	1.56222	1.73414	0.10748	0.113507	0.37806	0.595091	0.49939	0.863198	1.56634	1.65481	0.101086	0.107293	0.478278	0.594462	0.599256	0.892567	1.69323	1.57113	0.100237
PE O-18:2/14:0	0.000120093	0.0031194	0.0118468	0.0182431	0.000527682	0.00263089	0.0117164	0.0341964	0.000582203	0.00353704	0.00464876	0.00965398	0.00113713	0.00186733	0.00932388	0.0362015	0.00884356	0.00822455	0.00496612	0.00615322	0.00174005	0.00139766	0.00141793	0.00282846	0.00634868	0.00799721	0.00520869	0.00515921	0.00335005	0.00179086	0.000984812	0.00250592	0.00764963	0.00903371	0.0052697	0.00517625	0.00275777	0.0015168	0.00130301	0.0028538	0.00617439	0.00939215	0.00494699	0.00573827	0.00271948	0.00105567	0.00291114	0.00487188	0.00540764
PE O-18:2/16:0	0.0103897	0.046069	0.142312	0.295135	0.0182091	0.0401797	0.166048	0.414993	0.0163815	0.0506745	0.0814999	0.189537	0.023313	0.0255024	0.133534	0.3975	0.310598	0.283653	0.166211	0.200231	0.0810744	0.0815488	0.180231	0.313978	0.288422	0.263216	0.212853	0.177505	0.0985222	0.0763519	0.182611	0.292786	0.316214	0.303183	0.190125	0.185002	0.069552	0.0693265	0.183742	0.299508	0.228424	0.320228	0.195674	0.192566	0.0811162	0.0606576	0.19153	0.304766	0.242921
PE O-18:2/16:1	0.00101155	0.0053063	0.0352984	0.0416457	0.00331796	0.00585131	0.0360083	0.201712	0.00282047	0.010941	0.0143796	0.0555708	0.00453581	0.00554526	0.0314432	0.255356	0.0210306	0.0197473	0.00977704	0.0130696	0.00501419	0.0046378	0.00709521	0.0156348	0.0160454	0.017502	0.0127734	0.0113129	0.00546612	0.00621296	0.00743681	0.0129273	0.0169757	0.0234113	0.0124044	0.0114473	0.0043056	0.00395363	0.00798347	0.0137461	0.0132322	0.0196916	0.0119075	0.0126908	0.00439874	0.00468223	0.00888671	0.0155655	0.0139448
PE O-18:2/17:1								0.0043154				0.00193845				0.00524454
PE O-18:2/18:0	0.00181662	0.00558949	0.0154656	0.00223867	0.00248917	0.00607341	0.0146401	0.00708323	0.00514095	0.00686841	0.00741023	0.00518797	0.00666928	0.00468232	0.010791	0.0180108		0.00036582				0.000209121	0.0130017	0.0382001		0.00076798				0.000299434	0.0161723	0.0464512		0.000994943				0.000150198	0.0158959	0.0410843		0.000499503				0.000219147	0.0162543	0.0424756
PE O-18:2/18:1	0.0478459	0.159156	0.517115	0.107441	0.0674616	0.157571	0.535332	0.442026	0.0773192	0.253865	0.239276	0.256263	0.220501	0.147386	0.435762	0.65235	0.0345809	0.0384426	0.0310246	0.0274195	0.0140857	0.0279405	0.259446	0.817572	0.0297414	0.0315124	0.0309374	0.0228025	0.0137829	0.0272689	0.277943	0.842988	0.029695	0.0465827	0.0270706	0.0271815	0.0124065	0.0244663	0.285529	0.822554	0.0231436	0.0491505	0.0315713	0.0220634	0.0148169	0.0267691	0.316294	0.858794	0.0245332
PE O-18:2/18:2	0.00445474	0.0122893	0.0256826	0.0116328	0.00559693	0.0120721	0.0204699	0.0453151	0.00489015	0.0147156	0.0140977	0.0233395	0.00670364	0.0138998	0.023254	0.0478999	0.0109625	0.0123804	0.00257705	0.00135534	0.00112502	0.00217254	0.00589957	0.0183869	0.00825775	0.0130714	0.00226707	0.00104524	0.0013122	0.00290968	0.00544288	0.0152611	0.00841654	0.0160415	0.00116825	0.00272614	0.00120621	0.00233278	0.00596018	0.0161455	0.00838912	0.0151917	0.00284235	0.00118969	0.00146842	0.00302708	0.00621589	0.0148667	0.00906511
PE O-18:2/18:3
PE O-18:2/20:0		0.00245092			0.000422228	0.00293929			0.0040596	0.00386709			0.0104287	0.000983572									0.0421968	0.172064							0.0402929	0.156361							0.0502892	0.183415							0.0466963	0.163244
PE O-18:2/20:1	0.0076272	0.0192597	0.10324	0.0294777	0.0093429	0.0228598	0.094669	0.0644097	0.0172913	0.0326657	0.0432484	0.0269147	0.0355464	0.0214653	0.0702915	0.149265	0.00727003	0.00823688	0.00940823	0.00205307			0.0708461	0.324419	0.00351251	0.00474005	0.00417787	0.00403407			0.0665933	0.2923	0.00829109	0.0115266	0.00530429	0.00130247			0.0788245	0.338954	0.00350596	0.0101983	0.00655001				0.0707022	0.311285	0.00325812
PE O-18:2/20:2	0.00491975	0.0178076	0.0601524	0.0162686	0.0051108	0.0284443	0.0608352	0.0664719	0.00529546	0.0366817	0.045077	0.0230965	0.00839962	0.025333	0.049576	0.129013	0.0270499	0.0266022	0.00675691			0.00587946	0.0211038	0.0914987	0.0184416	0.0216298	0.00240686	0.00686541		0.00616741	0.021403	0.0818754	0.0205933	0.0274478	0.010597	0.00507778		0.00406142	0.0236206	0.091446	0.0176087	0.0261791		0.00833613			0.0208265	0.0722688	0.0118409
PE O-18:2/20:3	0.0733648	0.0998168	0.129614	0.0790845	0.0725278	0.10423	0.155699	0.220161	0.0644555	0.117842	0.114638	0.114137	0.0954012	0.0725352	0.144514	0.311854	0.0381211	0.0370599	0.0118214	0.012102	0.011753	0.0128433	0.0492672	0.111645	0.0299482	0.0391995	0.0198222	0.00980814	0.00773118	0.0137868	0.0528527	0.106944	0.03662	0.0483603	0.0108012	0.016327	0.00842593	0.0120954	0.0537073	0.111058	0.0299408	0.0475373	0.0184177	0.0147581	0.0107457	0.0137061	0.0520806	0.100482	0.0293065
PE O-18:2/20:4	0.53827	0.472823	0.587693	0.507366	0.563454	0.481209	0.611738	0.461896	0.36876	0.498867	0.59533	0.669801	0.441704	0.301184	0.599769	0.36771	0.526876	0.556778	0.1911	0.18854	0.13344	0.181861	0.281271	0.34324	0.404823	0.490532	0.255216	0.157857	0.133489	0.178095	0.286357	0.329122	0.448943	0.597802	0.20076	0.257291	0.116592	0.166732	0.26274	0.321655	0.379285	0.562747	0.322476	0.204714	0.114927	0.15756	0.244134	0.285283	0.39214
PE O-18:2/20:5	0.00989307	0.0532379	0.0601942	0.0295019	0.0139647	0.0481793	0.0503069	0.0369145	0.0125852	0.0435126	0.0401947	0.0687033	0.0146841	0.0289839	0.0521075	0.0285601
PE O-18:2/21:1	0.000715609	4.60778e-05	0.0010417				0.000198792	0.000553727	0.000479914	0.000460763	0.000547764	0.00172971	0.000893314	0.000382444	0.000941721	0.00273652								0.00136168								0.000776045								0.00166142								0.0010528
PE O-18:2/21:2		0.00265026	0.00323676	0.00013738			0.0039372	0.0059319		0.00128855	0.00355537	0.00163131		0.00315533	0.00401652	0.0107183
PE O-18:2/21:3
PE O-18:2/22:1	0.00180341	0.00574423	0.0172307	0.00298264	0.00145865	0.00474392	0.0152942	0.0173832	0.000992904	0.00805592	0.0160111	0.023889	0.00483067	0.0041688	0.0123817	0.0308674							0.0174858	0.0734831							0.0168164	0.062832							0.0202395	0.0735768							0.0211104	0.0611355
PE O-18:2/22:2		0.00398302	0.0140161	0.00546812		0.00374144	0.0138407	0.0210282		0.00710367	0.0180285	0.0144574		0.00326925	0.0124942	0.039548							0.00919321	0.044068							0.00421917	0.0443798								0.0483148							0.0149291	0.0425874
PE O-18:2/22:3	0.0305003	0.0112901	0.0215003	0.0321055	0.0282907	0.0122183	0.0303072	0.0700396	0.0213413	0.0145705	0.0346699	0.0391883	0.0198325	0.0110335	0.0201341	0.0758184
PE O-18:2/22:4	0.368094	0.0810894	0.0523444	0.14223	0.314331	0.0909506	0.0708615	0.0477379	0.22788	0.0784467	0.0579379	0.107691	0.179307	0.0706	0.0427392	0.00219202	0.207285	0.178761	0.0169095		0.0292114	0.0141825	0.144855	0.30168	0.203635	0.246008	0.00194776	0.0112862	0.00342327		0.155746	0.307153	0.276772	0.18263		0.00257443	0.00642731	0.0380936	0.157328	0.286932	0.272248	0.197607	0.0297958	0.0381426	0.00226455	0.0305745	0.143824	0.237361	0.303608
PE O-18:2/22:5	0.311717	0.322702	0.223324	0.16127	0.314199	0.24503	0.22242	0.148688	0.285856	0.179059	0.0970017	0.133974	0.254207	0.128963	0.135707	0.0590666	0.109854	0.0755278	0.0434961	0.0461364	0.0412816	0.0478143	0.0363671	0.0411545	0.0900126	0.076519	0.0505192	0.0281662	0.0348538	0.0412794	0.0375912	0.0403616	0.0917222	0.0675103	0.0450594	0.0493719	0.0340133	0.0392962	0.0383996	0.0403082	0.081739	0.0698294	0.0685272	0.0463167	0.033581	0.0402801	0.0374839	0.0374958	0.0775997
PE O-18:2/22:6	0.280935	0.379877	0.485837	0.136456	0.311642	0.295313	0.525199	0.16852	0.324334	0.313404	0.262069	0.142723	0.299756	0.147285	0.362657	0.150198	0.118424	0.0976721	0.162363	0.262603	0.239235	0.294271	0.385032	0.381338	0.0859353	0.0977153	0.222071	0.140952	0.174646	0.248923	0.372286	0.341922	0.0909044	0.103684	0.228018	0.308974	0.162538	0.209387	0.368764	0.320933	0.0753939	0.0939586	0.281646	0.283655	0.168036	0.214466	0.382247	0.282816	0.080411
PE O-18:3/16:0																	0.0126816	0.0126756	0.0045069	0.00599211	0.00351816	0.00218043	0.00394803	0.00548142	0.0105488	0.0109981	0.00416917	0.0048091	0.00436608	0.00303811	0.00407107	0.00449148	0.0107712	0.0126166	0.00395452	0.00438566	0.00370124	0.00219868	0.00433012	0.00500459	0.00906955	0.0112124	0.00399994	0.00478454	0.00320478	0.00217347	0.00439343	0.00469924	0.0104145
PE O-18:3/18:1	0.00153398	0.00243366	0.00803514	0.00307726	0.00184007	0.00325178	0.00722823	0.0167193	0.00225333	0.00346591	0.00428712	0.00940639	0.0030626	0.00400024	0.00681839	0.0196395	0.00354818	0.00369206	0.000965149	0.00155974	0.000512791	0.00206783	0.00972652	0.0340657	0.0021648	0.0034006	0.00139536	0.0010466	0.00081702	0.00217242	0.00857201	0.0279511	0.00279265	0.00393693	0.00125871	0.00165285	0.000901934	0.00186965	0.00893208	0.0276642	0.00244528	0.00415715	0.00131378	0.000730171	0.000806938	0.00118162	0.0097862	0.028237	0.00292268
PE O-18:3/20:3
PE O-18:3/20:4	0.00929194	0.00447815	0.00530718	0.0110484	0.0104924	0.00513201	0.00530118	0.00762882	0.00813828	0.00560144	0.00712543	0.0157603	0.00437801	0.00260125	0.00638999	0.00367625	0.0402459	0.0416625	0.00807628	0.00919117	0.0069602	0.0082581	0.0145261	0.0151104	0.0300658	0.0427601	0.00725698	0.00758666	0.00991627	0.0118353	0.0152202	0.0130652	0.0289941	0.0429161	0.00727351	0.0161549	0.0118149	0.0116011	0.0166193	0.0125754	0.0275491	0.0329791	0.0122431	0.00841296	0.00715306	0.0112181	0.015224	0.0102095	0.0304641
PE O-18:3/22:3
PE O-18:3/22:6																		0.00568826	0.000326321	0.00814026		0.00761045	0.00706892	0.00441228		0.00196253	0.000502935	0.00295288	0.00611631	0.00685654	0.00714243	0.00398097		0.0044691	0.00315115	0.00700518	0.00326794	6.33866e-05	0.00565191	0.00507462		0.00107184	0.00142745	0.00414705	0.00332665	0.00281437	0.00627309	0.00321341
PE O-19:0/20:4
PE O-19:1/20:4	0.0319297	0.0124981	0.00797578	0.0050173	0.0259341	0.0103483	0.0077719	0.00435651	0.0222312	0.00960642	0.00691437	0.006886	0.0206806	0.0114264	0.0099291	0.00822964
PE O-19:1/20:5
PE O-19:2/20:4	0.00647353	0.00395481	0.00393189	0.000648923	0.00541807	0.00383709	0.00399782	0.00242094	0.00396245	0.00365007	0.0037709	0.00370483	0.00426433	0.00322967	0.00375674	0.00181477
PE O-20:1/16:0			0.00525017	0.0174353			0.0336702	0.0405508			0.00616286	0.00044222			0.00224088	0.0247171		0.00867162					0.006279	0.0123864		0.00638023					0.00424958	0.00883038							0.00451739	0.00913895		0.0109632					0.00748679	0.00871243
PE O-20:1/20:3							0.000587682				0.000640996				0.000285429
PE O-20:1/20:4	0.0221474	0.00604046	0.00335137	0.0030627	0.0180696	0.0082792	0.00286502	0.00177201	0.01374	0.00458649	0.00502992	0.00445395	0.0133711	0.0082386	0.00374105	0.00106073
PE O-20:2/18:1	0.000936678	0.00222227	0.00673215	0.00168645	0.000904186	0.00294051	0.00660834	0.00495355	0.00147633	0.0035174	0.00300293	0.00169426	0.0033684	0.00300234	0.0054332	0.00801302
PE O-30:1
PE O-32:0
PE O-33:2				0.00151114				0.00549704				0.00617158				0.00994712
PE O-34:0
PE O-34:4		0.000560482	0.00123422	0.00639919		0.000550295	0.00131462	0.0199441		0.000933397	0.00157701	0.00900203		0.000469559	0.00230276	0.0234271	0.00181108	0.00163144	0.000481817	0.00136812	0.000674913	0.000807184			0.00109288	0.00131289	0.000169075	0.000429288	0.000667079	0.000701263			0.000306047	0.00215282	0.000644708	0.00143724	0.000939473	0.000303635			0.000721703	0.00249604	0.000715823	0.000942337	0.000635152				0.000784537
PE O-35:2																							0.000601441	0.00261624								0.00586727							0.000463187	0.00827785							0.00270126	0.00789371
PE O-35:3																	0.000243348						0.000415822	0.000444607	0.000162293						0.000317131	0.00149308	6.71775e-05						7.30634e-05	0.00104							0.000395163	0.000244578	0.000341098
PE O-35:4		0.000264577	0.00101707				7.62346e-05	0.00145149		1.8353e-05	0.000276651	0.00116905		0.000137989	0.000932501	0.00199568
PE O-35:5	0.000944891	0.00162556	0.000625485		0.000597919	0.00077356	0.000629321	0.000660769	0.00117541	0.00159538	0.00246556	0.00401654	0.000584098	0.0019674	0.00182082	0.000912632	0.000257139	0.000513751							0.000172423	0.000331998							0.00311786	7.7835e-05							0.00102132	0.000369674							0.000310444
PE O-36:0	0.000351657	0.000381359	0.000669878		0.000216056	0.00183216	0.000207095	0.000259271	0.000805771	0.000721377	0.000451069	0.000321394	0.000717518	0.00241049	0.000188164	0.000370364							0.000479592	0.00231323							0.000579664	0.00294786							0.000466752	0.00332269							0.000539255	0.00220719
PE O-36:1
PE O-37:1		3.06547e-05				0.00114984		0.000234501		0.000637138		7.45e-06		0.000702845		9.1456e-05
PE O-37:2																							0.00127641	0.00522343							0.000732864	0.00603962							0.00194045	0.00698727							0.000946373	0.00590364
PE O-37:4																								0.00130989								0.000163891								0.000168189								0.000827919
PE O-37:6																	0.000308427	0.000261698		0.000102203					0.000160081	0.000230998		0.000180823					0.000110716	0.00044306		7.49105e-05					0.000540082	0.000195242		0.000522329					0.000212239
PE O-38:0		0.000338855	0.000152391			0.00128598				0.000233812	0.000122811			0.00268754	0.000178321								0.00097381	0.00401416							0.000134277	0.00289165							0.000418783	0.0043304							0.000271998	0.0022825
PE O-38:2																	0.0070724					0.00217123			0.00430271					0.00161452			0.00571231					0.00089133			0.00287141					0.000891517			0.00169501
PE O-39:1						0.000316333				0.000138713				0.000320586										0.000293687								0.000410272								0.000598736								9.18952e-05
PE O-39:6																	0.000488909	0.000957429		0.000408732	0.000336983		0.000679205	0.00081537	0.00164004	0.00198		0.000577724	1.78e-06		0.000159193	0.00092968	0.000653339	0.000955077		0.000185838	0.000376222			0.00130282	0.000385462	0.000817698		0.00048447	0.000279423		0.000747442	0.000159666
PE O-39:7																	0.000221764		0.000317009		0.000578096				0.000174607		0.000147424		0.00186208				0.00031936		0.000411518						0.00070293		0.000749826		0.000597086
PE O-40:2																							0.0136471	0.0600475							0.0120936	0.0424265							0.0139477	0.0536874							0.0149353	0.0489254
PE O-40:3																	0.00499708	0.00749311		0.00130766					0.00230272	0.00556354							0.00379652			0.000277012					0.000862731	0.00708998		0.000314684					0.000787204
PE O-40:4																				0.02883	0.0226686						0.0254463	0.030021	0.0190708						0.0243557		0.0136777						0.0299899	0.033314	0.0170206
PE O-40:9	0.000876869		0.000838388				0.00162204		5.48e-06		0.00144332		0.00121291		0.00150605
PE O-42:4	0.00281318	0.000981148	0.00278017	0.000571654	0.00138753	0.00149005	0.00373962	0.00651079	0.00177222	0.00258503	0.0051419	0.00666559	0.00375473	0.0031755	0.00304126	0.00881488
PE O-42:5	0.0182163	0.00692389	0.00804449	0.0187434	0.0181325	0.0109456	0.0100052	0.0116594	0.0227909	0.00678435	0.00838535	0.0127802	0.0239931	0.0170167	0.00934389	0.0104116	0.0170517	0.0117056	0.00487989		0.00710879	0.00338293	0.000565364	0.00230324	0.0158117	0.0162035	0.00225095	0.00225235	0.00127469	0.00363875	0.000184031	0.00308302	0.0145742	0.011375	0.000567488	0.00449655	0.00052712	0.00919102	0.00288603	0.00650392	0.0190384	0.0137139	0.00422428	0.00703178	0.00374476	0.00887956	0.000750557	0.00661988	0.0188099
PE O-42:7	0.034987	0.0563401	0.0487353	0.0894325	0.0490441	0.0553539	0.0567249	0.0338048	0.0578307	0.0403087	0.0206493	0.0173557	0.0555523	0.0341382	0.0411254		0.0589062	0.0242189	0.00416136	0.00851678	0.012119	0.0099391	0.0165439	0.0176166	0.048559	0.0375594	0.00211539	0.00368476	0.000512322	0.00836498	0.0137061	0.0161282	0.0521964	0.00827128		0.00698842	0.000448661	0.0129356	0.0161383	0.0159124	0.0357437	0.0110642	0.0101286	0.0168895	0.00210425	0.0124843	0.0130798	0.0153147	0.0450617
PG 14:0-18:0																	0.000692032	0.000607491	0.000972819	0.000696465		0.000845285	0.00190112	0.000623675	0.00101938	0.00135464	0.000638489	0.0016462	0.000827489	0.000529551	0.00174556	0.00103509	0.000907681	0.00111981	0.00110031	3.88146e-05	0.000568615	0.000672575	0.00176726	0.000953542	0.00310432	0.00157095	0.000524985	0.000400244	0.000802979	0.000427528	0.00110167	0.00149356	0.00148686
PG 14:0-18:1	0.00123216	0.00525656	0.0039732	0.00174366	0.00121027	0.00542063	0.00484256	0.00727089	0.00729121	0.00272342	0.000349697	0.00239241	0.0110845	0.0061296	0.00317761	0.00699615
PG 14:1-18:0																	0.000304838	0.0005539	0.000825873	0.00096549		0.00042633			0.000248097	0.000714573	0.00119248	0.00210641	0.000124055	0.000392769			0.00072995	0.0007929	0.00108301	0.000473898	0.000689622	0.00020261			0.00133757	0.00135842	0.00109727	0.00138752	0.000528878	0.000499104			0.000974744
PG 15:0-17:1	0.000413315	0.00109375	0.000875056	0.00016353	0.000351141	0.00117729	0.000853611	0.00105239	0.00162	0.000557548	0.000110158	0.000297346	0.00224441	0.00146355	0.00076236	0.000953134
PG 15:0-18:0						0.000131838				6.70869e-05				0.000238896
PG 15:0-18:1			0.000371686								7.19286e-05				0.000196299			6.08422e-05	0.000138248								3.69386e-05							9.32418e-05	3.55792e-05							5.25e-06	5.46883e-05
PG 16:0-16:0		0.00436738	0.000708801	0.00186769	0.000132606	0.00509959	0.000781027	0.00190648	0.0196184	0.00236586	0.00132261	0.00725858	0.0130429	0.00777607	0.00134771	0.00159022	0.0100366	0.00940339	0.00229283	0.00264686		0.00302828	0.0100276	0.0145869	0.012918	0.0200138	0.00142171	0.00540334	0.00157577	0.00116278	0.0102771	0.0135615	0.0105157	0.0144814	0.0026733	0.000133074	0.00120359	0.002262	0.010017	0.00909333	0.0218841	0.0178273	0.00148206	0.00142324	0.00166278	0.000923535	0.00851684	0.0127397	0.0131713
PG 16:0-16:1	0.000452649	0.00194291	0.00202444	0.00269579	0.000519886	0.00195029	0.00264094	0.00971582	0.00270804	0.00131572	0.000251817	0.0060949	0.00328461	0.00269597	0.00170836	0.0100335	0.00268419	0.00409432	0.00212767	0.0048694		0.00146571			0.00214565	0.00585942	0.00385748	0.00866025	0.000259254	0.00102049			0.00516728	0.005929	0.00347251	0.00199528	0.00186807	0.000669632			0.00713871	0.00869573	0.00391745	0.00653529	0.00130505	0.00109288			0.0062251
PG 16:0-17:0						0.000168643				0.000141421				0.000566696
PG 16:0-17:1			0.000314164								0.000104061				0.000179282			0.00025002	0.000719066								0.000209981							0.000307634	0.000188559							1.54016e-05	0.000303367
PG 16:0-18:0	0.00860191	0.00702443		0.000778726	0.00942841	0.0107511			0.0404788	0.00205027		0.00645976	0.025734	0.0129002		0.000294803	0.00926441	0.00386979	0.00186832	0.00100357		0.000917472	0.00157091	0.00268317	0.00246544	0.0103638	0.000208374	0.000127129			0.000628854	0.00359634	0.00626524	0.00614538	0.000110075			0.000668826	0.000687775	0.00364636	0.0181873	0.00707446	0.0012044	0.00270697		0.00210067	0.00178836	0.00257313
PG 16:0-18:1	0.479684	0.241772	0.221359	0.265399	0.281097	0.231927	0.226805	0.309848	0.546815	0.119388	0.0961923	0.394488	0.559192	0.25628	0.196505	0.222518	0.278268	0.306579	0.344019	0.217117	0.222783	0.15229	0.0390254	0.0721019	0.433872	0.676802	0.307565	0.577649	0.130975	0.101209	0.0464073	0.0681467	0.430964	0.436477	0.372231	0.178162	0.142191	0.112783	0.0464778	0.0600536	0.517731	0.559458	0.377439	0.356848	0.130609	0.107179	0.0448899	0.0570823	0.450899
PG 16:0-18:2																	0.00424004	0.00488484	0.00164682	0.00102009	0.00117119	0.000758662			0.00708081	0.0107957	0.00205655	0.00278097	0.000472042	0.000381539			0.00508924	0.00697526	0.00190309	0.000941645	0.00129678	0.000609687			0.00634952	0.011137	0.00234167	0.00198866	0.00137388	0.000312379			0.00477689
PG 16:0-19:1	0.0181767	0.00316861	0.00231636		0.00896616	0.00396151	0.00138439		0.0136333	0.00140972	0.00167033		0.0139246	0.00543248	0.0014098
PG 16:0-20:1																	0.00118196	0.00255669	0.00181573	0.000692142	0.000418184	0.000469676	0.000309295	0.000475124	0.00383495	0.0060362	0.00185624	0.00235832	0.000931871	0.000925127	0.000344946	0.000539391	0.00391435	0.00312058	0.00185869	0.000945354	0.000727155	4.14e-06	0.00034707	0.000527523	0.00283401	0.00561656	0.00222324	0.00108961	0.0004683	0.00058914	0.000364919	0.000751992	0.00647789
PG 16:0-20:2																	0.0130898	0.0167906	0.00274361	0.000930465	0.00291255	0.00237535	0.000504476	0.00212096	0.0184654	0.0381789	0.00276705	0.00156329	0.00117162	0.000779625	0.000681265	0.00155303	0.0188219	0.0229035	0.00198777	0.00116015	0.00198414	0.00170655	0.000872119	0.0012303	0.0353164	0.0253342	0.00355011	0.00119367	0.000924807	0.00107116	0.000643185	0.00134231	0.0287017
PG 16:0-20:4																	0.0075508	0.0101946	0.00187793	0.00531161	0.00189366	0.00807066	0.00782282	0.00226021	0.0132381	0.0278441	0.0023447	0.00720109	0.00377243	0.00367034	0.00856976	0.00176838	0.011782	0.014973	0.000933266	0.000727238	0.00314119	0.00393822	0.0069257	0.000546184	0.0165087	0.0270895	0.00340587	0.00469319	0.00661194	0.00485309	0.00538843	0.000818708	0.0165773
PG 16:0-22:4																	0.00178597	0.00241821	0.00114242	0.000986069	0.00238577	0.00259593	0.00100704		0.0045403	0.00862352	0.000793963	0.00320883	0.00109225	0.00232262	0.00157579		0.00452486	0.00526662	0.00101766	0.000710341	0.00247444	0.00192846	0.00115231		0.00710156	0.00544465	0.00118478	0.0028837	0.00241284	0.00202161	0.00110347		0.00761414
PG 16:0-22:6	0.0136473	0.0138176	0.0102612		0.00731554	0.0166587	0.00458517		0.00840116	0.00569239	0.0123334		0.00909876	0.0113503	0.0103535			0.00193741					1.88894e-05		0.00114015	0.00442113					0.000255417		0.000925931	0.00256261					0.00098413		0.0041317	0.0045538							0.00299062
PG 16:1-17:0			9.15187e-05								3.41821e-05				5.1031e-05			8.50394e-05	0.000226928								6.46385e-05							0.000103223	6.34868e-05							4.96e-06	9.9319e-05
PG 16:1-18:0	0.0131791	0.00827605	0.00834509	0.0206078	0.00923833	0.00881387	0.00773637	0.0245166	0.0136068	0.00445501	0.00398715	0.0268033	0.0154452	0.0113213	0.00667911	0.0159547	0.0122176	0.0101638	0.0358788	0.0222221	0.0567292	0.0368456	0.0243229	0.0140287	0.0145597	0.0205141	0.0260924	0.0496338	0.0338594	0.036922	0.0231485	0.0151585	0.0154199	0.0169377	0.0294409	0.0204363	0.0350036	0.0238129	0.026396	0.0153256	0.013998	0.0177443	0.0321818	0.0334479	0.0300608	0.0336319	0.0182864	0.0164832	0.0171083
PG 16:1-18:1	0.032162	0.0326341	0.0459466	0.0308016	0.0234859	0.0287661	0.0494169	0.0992718	0.0249931	0.0214963	0.0336396	0.318964	0.037699	0.0350055	0.0442683	0.10479	0.00724178	0.00643528	0.00634809	0.0056214	0.00239135	0.00380576			0.0118497	0.0162412	0.00875602	0.013021	0.00160583	0.00161004			0.00898666	0.0110906	0.00969503	0.00398097	0.00409394	0.00259727			0.0095317	0.0178813	0.00917031	0.00901653	0.00462513	0.00109746			0.00678145
PG 16:1-19:1	0.000921267	0.000838528	0.000447669		0.000197841	0.000644089	0.000265988		0.00028496	0.000125909	0.000752452		0.0011317	0.000990863	0.000659067
PG 16:1-20:4	0.000802545	0.000780058			0.000540845	0.000349664			0.00076638	0.000513309				0.000316771
PG 16:1-22:6
PG 17:0-17:1	0.00430173	0.00162096	0.00191333	0.00782727	0.00114372	0.00149908	0.00131682	0.00651415	0.00162562	0.00100397	0.00154691	0.00869869	0.00211808	0.00324026	0.0012137	0.00515674
PG 17:0-18:0	0.00155641				0.000896021				0.00011591				0.000164152
PG 17:0-18:1	0.0161547	0.00207139	0.00140128		0.00713962	0.00240307	0.000836546		0.0112349	0.000854491	0.00106476		0.0120532	0.00285052	0.000828689
PG 17:0-19:1	0.0113115	0.00483667	0.00377078	0.000679363	0.00637087	0.00476582	0.00366796	0.00583834	0.00860526	0.00270728	0.00265079	0.00388712	0.0107715	0.00799473	0.00385487	0.0046059
PG 17:1-18:0	0.0100806	0.00113086	0.0014253		0.00572283	0.00131857	0.000778931		0.00615301	0.000470807	0.000842787		0.00554873	0.00175668	0.000860604
PG 17:1-18:1	0.00502261	0.00338465	0.00153819		0.00100379	0.00276045	0.000957577		0.00162848	0.000467713	0.00314376		0.00892089	0.00392853	0.00268587												0.000874284								0.000435638								0.000360707
PG 17:1-20:2			6.38404e-05		2.81106e-05				1.07934e-05		5.46453e-05		0.000122366		7.31e-07
PG 18:0-18:1	0.117089	0.0582592	0.0340459	0.00640416	0.0660744	0.0892222	0.033741	0.0329698	0.187174	0.0333427	0.0224735	0.0354732	0.368003	0.152024	0.0413738	0.0232726	0.00531927	0.0138674	0.012815	0.00671479	0.00147799	0.00262467	0.00232597	0.00325455	0.0160648	0.0352571	0.0122971	0.0180324	0.00453071	0.00484035	0.00268508	0.00384476	0.0173314	0.0186926	0.0126369	0.00747993	0.00405949	2.4542e-05	0.00296988	0.00391365	0.0116389	0.0310624	0.016136	0.00973549	0.00227489	0.00325303	0.00280223	0.00514909	0.0265116
PG 18:0-18:2	0.016477	0.0071888	0.00492558	0.00447206	0.0116296	0.00803868	0.00432067	0.00809109	0.0180258	0.00378994	0.00394294	0.0169711	0.0263709	0.00980074	0.00486764	0.00703045	0.00460911	0.00548253	0.0027008	0.000803705	0.00274508	0.00167103	0.00069301	0.00093226	0.00641878	0.0146703	0.00264484	0.00160015	0.00130719	0.00077788	0.000928054	0.00111729	0.00690457	0.0103429	0.001887	0.00124883	0.00155774	0.00139207	0.00155443	0.00111143	0.0135594	0.0126955	0.00321588	0.0012775	0.000809221	0.00144282	0.000966027	0.00130918	0.0098864
PG 18:0-20:1	0.000241167	0.000486986	0.000615021		0.00036058	0.00145081	0.000410351		0.00136375	0.000286536			0.00610112	0.000723856	0.000480251
PG 18:0-20:2	0.00163789	0.00362794	0.00260798		0.00133857	0.00267174	0.00205344	0.00202677	0.00310202	0.0015118	0.00138315	0.00264196	0.00752975	0.00358002	0.00247133	0.00132051	0.000208172	0.000651574							0.000685055	0.000668847							0.00017074	0.0013155							0.000373805	0.000895189
PG 18:0-20:3	0.00422483	0.00302354	0.00289308	0.0028274	0.00431556	0.0034853	0.00226989	0.00772744	0.00708032	0.00179023	0.0016778	0.00704369	0.0173149	0.00396058	0.00257529	0.00554987	0.000552925	0.00075293							0.000358054	0.00181257							0.00109241	0.00196906							0.000896098	0.00178183							0.000869139
PG 18:0-20:4	0.0637317	0.0217027	0.0180785	0.0110694	0.0323467	0.0228512	0.0150192	0.0115253	0.0513123	0.00919965	0.0222259	0.0476978	0.0846518	0.0234988	0.0199213	0.0171007	0.00165652	0.00519708	0.00294632	0.00388748	0.00726925	0.0141597	0.00752295		0.00329424	0.0151817	0.0015678	0.011128	0.00504167	0.00954111	0.0122791		0.00340437	0.0103478	0.00203528	0.00209858	0.00934318	0.0109062	0.013268		0.00712118	0.0123906	0.00317408	0.00886941	0.00972735	0.00960707	0.00931943		0.00802287
PG 18:0-22:3	0.000499542				0.000183096								0.0012754
PG 18:0-22:4	0.00227564	0.00125106	0.00174472	0.00143278	0.00196641	0.00228649	0.00146383	0.00221854	0.00358768	0.00127496	0.000888147	0.00334794	0.00342154	0.00103192	0.001263	0.00144731	0.00241903	0.000950034	0.00238402	0.000273719	0.00178293	0.000381741			0.00486093	0.000689671	0.000617919	0.00187851	0.000799171	0.000888769			0.0037911	0.00138019	0.0011289	0.00195202	0.000321063	0.000949094			0.00249793	0.00127461	0.00346452	0.000702796	0.000333177	0.00202646			0.0026234
PG 18:0-22:5	0.00556753	0.00325201	0.00103931		0.00230428	0.00572374	0.000825321		0.00490176	0.000676773	0.00150056		0.00856124	0.00786637	0.00249715		0.000568276	0.000674452		0.000206395					0.000337202	0.00141225		0.00017213					0.000580723	0.000520759							0.000353675	0.000701255		0.00028897					0.000543815
PG 18:0-22:6	0.0188007	0.0125231	0.00528374	0.00124318	0.00890688	0.0221046	0.00476583	0.000598915	0.0105133	0.00538518	0.00701049	0.00529634	0.0179904	0.0261699	0.00891253	0.00020943	0.00433161	0.00612788	0.00268163	0.0033541	0.0102155				0.00441098	0.0149767	0.00420999	0.00377185	0.00189366				0.00541804	0.00986121	0.00496106	0.002312	0.0051304				0.01114	0.00924047	0.0033497	0.00297637	0.00430239
PG 18:1-18:1	0.143577	0.216649	0.350943	0.0775206	0.0957868	0.257626	0.299774	0.217773	0.163915	0.16118	0.240853	0.697515	0.573166	0.346082	0.395836	0.276229	0.0125839	0.0131953	0.00529642	0.00177787	0.00280359	0.00351496	0.00152323	0.00533637	0.018765	0.0402786	0.00636604	0.00309823	0.00128035	0.00114553	0.00232078	0.00510881	0.0204239	0.0272909	0.0051126	0.00228405	0.00179594	0.00234282	0.00325397	0.00413751	0.0340087	0.0382208	0.00778828	0.00261491	0.000942658	0.00179834	0.00204267	0.00444156	0.0199285
PG 18:1-18:2	0.0595408	0.0293882	0.0266158	0.0280532	0.0328217	0.0247368	0.0193207	0.0548931	0.0485629	0.0143314	0.0266352	0.162541	0.0721137	0.0356568	0.0325383	0.0455637
PG 18:1-19:1	0.00107993	0.000677716	0.000415572		0.00133735	0.00171815	0.0004183		0.00190251	0.000478524	0.00111929		0.00904355	0.00168583	0.000912637
PG 18:1-19:2			0.000440336		0.00045446				0.000165835		0.000160575		0.000961737		6.7e-06
PG 18:1-20:0	9.50572e-05	0.000204214	0.000232246		0.000138601	0.000618724	0.000164477		0.000463291	0.000130525			0.00322235	0.00034071	0.000211619
PG 18:1-20:1	0.00198702	0.00918726	0.0178908		0.00144233	0.00846919	0.012627	0.00471341	0.00392096	0.00671114	0.0069418	0.00901019	0.0345458	0.0133074	0.0208747	0.00386326	0.000135657	0.00037498							0.000549191	0.000440755							0.000137752	0.000847255							0.000236164	0.000652326
PG 18:1-20:2	0.0035204	0.0075205	0.0192144	0.00651166	0.00334085	0.00736503	0.0175806	0.0256107	0.00453889	0.00577856	0.0103072	0.0295199	0.0175444	0.0069147	0.0164331	0.0192247	0.000928835	0.00113968							0.000622634	0.00357462							0.0019357	0.00267402							0.00159282	0.00312451							0.00113313
PG 18:1-20:4	0.0480506	0.015012	0.0137629	0.0109038	0.0187021	0.0151022	0.00940992	0.00697747	0.023198	0.00857427	0.0225381	0.0637416	0.0414187	0.0196168	0.0157572		0.00469176	0.00358397	0.000481619	0.00105723		0.00206918			0.00615956	0.01847	0.000308536	0.0010609		0.00206833			0.00646818	0.00890346	0.000298888	0.000540102		0.000627402			0.01541	0.0125127		0.00300448		0.0012048			0.00823679
PG 18:1-21:3		0.000279787				0.000278066								0.000448797
PG 18:1-22:3	0.000792633	0.000495161	0.000793715	0.000815859	0.000610646	0.00107532	0.000584246	0.00125092	0.00113031	0.000661045	0.000798213	0.00262007	0.00254831	0.000720221	0.00117259	0.00167374
PG 18:1-22:4	0.00906238	0.00465735	0.00279728		0.00293956	0.00654623	0.0021562		0.00635923	0.000974058	0.00294848		0.0190099	0.0080719	0.00487336		0.00110866	0.00136655		0.000117276					0.000801576	0.00371581		0.000101347					0.0014247	0.00100686							0.000582006	0.00160257		0.00020119					0.00107982
PG 18:1-22:5	0.0542521	0.0403472	0.0291862	0.00620538	0.0198253	0.0552121	0.0208918	0.00349405	0.0243787	0.0192565	0.0354193	0.0503475	0.0755051	0.0627205	0.0395735	0.00110469
PG 18:1-22:6	0.207905	0.258216	0.212425	0.0195346	0.0814783	0.323618	0.161856	0.0119286	0.0964352	0.140543	0.237913	0.224849	0.274276	0.313139	0.247652	0.0155355	0.000289315	0.00365895		0.000694976	0.00265719	0.000553848			0.00349617	0.0139576	0.00110729	0.00348103	0.000447444	0.000768184			0.00484812	0.0055969	0.00231146		0.000392973	0.000562428			0.00474032	0.006806	0.00198787	0.00278504		0.000508786			0.00198697
PG 18:2-19:1			0.000124505		0.000218978				7.9734e-05		4.64075e-05		0.000369944		1.71e-06
PG 18:2-22:6	0.0233529	0.00971601	0.00628809		0.00847002	0.0103947	0.0040739		0.00548789	0.00449892	0.011783		0.00845126	0.0102996	0.00890665		0.000499577								0.000319211																0.000412729								0.000659202
PG 19:0-19:1	9.48743e-05	0.000133414	0.00016912		0.000152391	0.000328218	9.51324e-05		0.00038762	8.18741e-05			0.0015804	0.000143121	0.000134317
PG 19:1-22:6		0.00113794			0.000242081	0.000331435			0.000460606				0.000650511	0.000440229
PG 20:1-22:6	0.00830589	0.00468817	0.00375247		0.00276034	0.0090515	0.00157377		0.00429578	0.00229791	0.00627026		0.0128311	0.00596406	0.0072084
PG 20:2-22:6	0.0299069	0.00574277	0.00849975		0.0082352	0.00914322	0.00561642		0.00424653	0.00237775	0.00671512		0.00826408	0.00529333	0.00873519
PG 20:3-22:6	0.0304042	0.00394261	0.00403029	0.000548844	0.00822708	0.00670811	0.00337812		0.00259916	0.00218898	0.00682448	0.00028989	0.00477443	0.00407054	0.00492489	0.000165395
PG 20:4-20:4	0.00927388	0.000371607	0.000360349		0.00142613	0.000386761	0.000253247		0.000542793	0.000184789	0.00138104		0.00110313	0.000715671	0.000489161		0.000737164								0.000570279																0.000612206								0.00108957
PG 20:4-22:5	0.0338417	0.00537263	0.00370531	0.00240392	0.00816118	0.00723685	0.00283688		0.00310179	0.00309783	0.00911708	0.00113105	0.00531376	0.0070551	0.0047158	0.000401348
PG 20:4-22:6	0.0707647	0.00861272	0.00577145		0.0156923	0.0105773	0.00449924			0.0023871	0.0182267		0.00573299	0.00962292	0.00581105
PG 22:4-22:6	0.0584047	0.0089441	0.002881		0.0201871	0.0170767	0.00192643		0.0112524	0.00221779	0.00515761		0.0156642	0.0127136	0.00581841
PG 22:5-22:6	0.137636	0.049482	0.0191677		0.0590783	0.0923255	0.0112517		0.0388684	0.0199985	0.031573		0.0455942	0.0747505	0.027968
PG 22:6-22:6	0.314764	0.172793	0.0790572		0.155114	0.326844	0.0537566		0.100115	0.066141	0.100147		0.0845573	0.195275	0.0856252
PG 34:3		0.000560203	0.00122265		0.000438165	0.00028531	0.00104801	0.00753927	0.0002792	0.000261202	0.000527123	0.0295719	0.00149996	0.00133444	0.00107182	0.00300307		0.000265547								0.000902274								0.000719892								0.00041043
PG 36:3																	0.00438135	0.00777152		0.000438267					0.00966859	0.0223499		0.000845178					0.00870055	0.0165502		0.000323656					0.0276881	0.0240499		0.000264612					0.00731767
PG 36:4	0.0195141	0.00317378	0.00142824	0.00207695	0.0103757	0.00173498	0.00167995	0.00183789	0.0155048	0.00131704	0.00338673	0.0304485	0.0152269	0.00398454	0.00211677
PG 38:7	0.00400632	0.00853597	0.00679822		0.00121458	0.0050269	0.0040712		0.000694623	0.00415905	0.00939666		0.000806059	0.00476725	0.00561892
PG 39:2			0.000269128				0.000242427				0.000131963
PG 39:3	0.000852924		0.000620684		0.000290151		0.000134096		0.000232826				0.000610454		0.000829656
PG 39:7																					0.00442352	0.00151891							0.00098888	0.00137524							0.00310989	0.00217171							0.00186217	0.000499523
PG 40:9	0.0013756				0.000454248				0.000188509									0.000182496								0.000700563								0.000380262
PG 41:6																						3.38434e-05		0.000195626						0.000446916		0.000198143								0.000140824						0.000594956		0.00159229
PG 42:10																		0.000639107	0.00105901							0.00302809	0.00150871							0.0010637	0.000917149							0.000900673
PG 44:9	0.00938789	0.000396448			0.00160812	0.000938451			0.00052888				0.000808048	0.000799008				0.000875095								0.00152388																0.000947384
PG 44:12																						0.00198686		0.00682458								0.00156145						0.000851429								0.00276893		0.0017389
PI 14:0-16:0	3.66899e-05	1.29546e-05			3.59675e-05				4.48832e-05	1.8383e-05			4.64609e-05	4.77536e-05			2.91792e-05				0.000123504		8.10567e-05	4.64937e-05	1.33085e-05				0.000100641		1.75837e-05	6.74473e-05	6.08794e-05				5.15699e-05		1.37432e-05	2.32146e-05	8.34127e-05				4.64e-06		1.99195e-05	5.08164e-05	1.78018e-05
PI 14:0-18:0	0.000730084	0.00135965	0.00149601	0.000154939	0.00084458	0.000903079	0.000491195	0.000839015	0.0017839	0.00120444	0.00123078	0.00376309	0.000789122	0.0019008	0.00108057	0.00178847			0.000525636		0.000360758		0.00123901	0.00129311			9.26612e-05				0.000945602	0.000987174			0.000180819		0.000150493		0.00117563	0.000844211			0.000186756		4.45088e-05		0.00110039	0.00127483
PI 14:0-18:1	0.000953736	0.00229541	0.00191709	0.000725752	0.00137667	0.00124664	0.000903494	0.00159049	0.0022524	0.00178023	0.00125042	0.00988039	0.00203515	0.00242079	0.00145746	0.00468279	0.000222467			0.000113412		2.1039e-05		1.78561e-05	0.000227762	0.00010635		0.000111649		2.56097e-05		6.94195e-05	0.000179218	0.000171985		5.5481e-05		4.57443e-05		2.73474e-05	0.000269082	0.000152836		1.73302e-05		6.6124e-05			0.000128733
PI 14:1-18:0	0.000732138	0.000649257	0.000720673	0.000704064	0.000853566	0.000809976	0.000546925	0.00174319	0.00102814	0.000913621	0.000557869	0.00130005	0.00102256	0.00170501	0.000889819	0.00351395	0.000196091			0.000195303		3.15983e-05		5.66e-06	0.00020356	8.1842e-05		0.000187768		3.55139e-05		3.28781e-05	0.000160236	0.000153188		0.000108547		7.45492e-05		1.18315e-05	0.000336254	0.000130401		2.95203e-05		9.37813e-05			0.000128958
PI 14:1-18:1	7.42534e-05	0.00018346	0.000481908	0.000168816	8.92007e-05	0.000294909	0.000385247	0.0011969	0.000148464	0.000346439	0.000190407	0.000529702	0.000245586	0.000882733	0.000359133	0.00309447	0.000132718	0.000214331	3.90682e-05	0.000123238					0.000304032	0.000122303	0.000105327	0.000195179					0.000195	0.000244372	7.73253e-05	7.31144e-05					0.000250581	0.000128175	8.24855e-05	4.71528e-05					0.000183098
PI 15:0-15:0	4.816e-05	8.06e-06			2.99319e-05				2.77847e-05	1.2275e-05			3.17475e-05	1.94688e-05			1.58047e-05				4.79182e-05		3.5063e-05	6.96e-06	5.51e-06				4.583e-05		9.82e-06	2.60722e-05	2.04187e-05				1.61342e-05		1.25706e-05	6.83e-06	4.09516e-05				2.82e-06		8.69e-06	2.0711e-05	6.48e-06
PI 15:0-17:1	0.000132656	0.000111285	0.000119894	0.000390972	0.000148859	0.000107081	5.81655e-05	0.000341064	0.000139361	0.000107274	0.000163051	0.000763523	0.000234539	0.000186876	0.000138982	0.000311427	2.55034e-05			1.34995e-05		2.48e-06		1.68e-07	3.2089e-05	7.83e-06		1.83256e-05		4.08e-06		2.9e-06	2.39028e-05	2.11759e-05		8.51e-06		4e-06		1.16e-06	3.02128e-05	9.29e-06		2.19e-06		7.1e-06			1.44586e-05
PI 15:0-18:0	0.000481847	0.000246026			0.000657141	3.42242e-05	0.000257815		0.000286281	0.000295733	0.000246827			0.000207841	0.000117552		3.02878e-05								4.5e-06								8.73434e-05								0.000199876
PI 15:0-18:1	0.000605746	0.000664886	0.000433925	5.8091e-05	0.000440109	0.000579257	0.00022198	2.35888e-05	0.000619683	0.000782646	0.000570943	0.00113013	0.000619945	0.000591623	0.000322053	0.000651238
PI 15:0-18:2	8.47e-06		1.08e-06		2.9e-06	2.54e-06	1.09e-06	2.03666e-05		5.76e-06	9.15e-06	6.16e-06	9.33e-06	3.27e-06	3.25e-06	3.81576e-05				2.84264e-05								1.40777e-05								1.50784e-05
PI 15:0-19:1	0.000588706	0.000834122	0.000381042		0.000847845	0.000615523	0.000531709	0.000157587	0.000873695	0.000638495	0.00036477	9.78276e-05	0.00128358	0.000681333	0.000756977	0.00025841
PI 15:0-20:1	0.000881255	0.000666326	0.000272983		0.000682478	0.000588459	0.000189644	5.46823e-05	0.000765665	0.000504543	0.000446547	0.000474412	0.00144873	0.000891487	0.000603563	0.000474088
PI 15:0-20:3																	0.00015629	9.05467e-05							0.000244241	7.37917e-05															4.66904e-05	8.61598e-05							2.49425e-05
PI 15:0-20:4	0.000221129								0.000114312				6.51772e-05
PI 15:0-22:3	0.000535896	0.00078389	0.000566162	8.41e-06	0.000794192	0.000616532	0.000746246	0.000382331	0.00101163	0.000635078	0.000447667	0.000234122	0.000766602	0.000449034	0.00096375	0.000536363
PI 15:0-22:5	0.000753854	0.000577745	0.000200489		0.000403608	0.000545196	0.000108166		0.000325319	0.000227993	0.000220662		0.000425244	0.000489453	0.000224958		3.96892e-05	2.56086e-05		7.67e-06		3.34e-06	7.24e-06	5.43e-06	3.01326e-05	3.12563e-05		8.58e-06	5.16e-06	9.09e-06	3.22e-06	5.34e-06	7.51323e-05	2.95067e-05		1.01e-06	2.67e-06	5.16e-06	2.44e-06	2.44e-06	6.31119e-05	1.28275e-05		1.47e-06	9.62e-06	5.55e-06	1.05715e-05	1.43e-06	2.69408e-05
PI 15:1-17:1	2.25637e-05	6.02244e-05	8.87273e-05	7.22504e-05	2.38784e-05	9.31732e-05	6.00966e-05	0.000183234	2.68541e-05	8.45452e-05	9.36778e-05	0.000236883	3.60887e-05	0.000162258	7.80571e-05	0.000155179
PI 15:1-18:0	0.000215826	0.000196736	6.70297e-05	1.18518e-05	0.000201451	0.000218295	4.48176e-05	3.62e-06	0.000253824	0.00019846	0.000103795	0.00011905	0.000132591	0.000224742	6.7845e-05	0.000119815
PI 15:1-18:1	8.64332e-05		3.7302e-05		3.18255e-05	8.5089e-05	3.34195e-05	8.71357e-05		0.000110673	0.000275167	4.96359e-05	0.000233518	9.41969e-05	0.000108729	0.000223628				5.02168e-05								3.48876e-05								2.24804e-05
PI 16:0-16:0	0.000866049	0.00152946	0.00155238	0.000134477	0.00107522	0.000898298	0.00026778	0.000549787	0.00160708	0.0022025	0.00360667	0.0177338	0.000896811	0.00352358	0.00325163	0.00370769			0.00078231		0.000557078		0.00366624	0.00735946			0.000128395				0.00327576	0.00439907			0.000236427		0.000126474		0.00376217	0.00326259			0.000276833		4.81529e-05		0.00297179	0.00528919
PI 16:0-16:1	0.00169908	0.00335201	0.00314932	0.00282779	0.00245496	0.00226874	0.00147262	0.00639161	0.00226999	0.00434113	0.00368159	0.0348099	0.00247016	0.00463481	0.00346432	0.0162528	0.00250851			0.00171809		0.000305702		0.000116146	0.00204052	0.000910346		0.00116515		0.000344713		0.0002718	0.00164283	0.00161885		0.000888733		0.000674333		0.000120375	0.0023079	0.00111011		0.000226606		0.000900799			0.00121254
PI 16:0-16:2	3.65583e-05	7.14156e-05	0.000120169	0.000106077	4.10033e-05	0.000109143	9.3175e-05	0.000352424	6.80984e-05	0.000141149	9.21099e-05	0.000446259	9.93493e-05	0.000209887	0.000107071	0.00106729	0.000143694	0.000242567	3.93564e-05	0.000162336					0.000278424	0.000129069	0.000104871	0.000213345					0.000184576	0.00024454	8.20161e-05	7.28519e-05					0.000202613	0.000137471	8.01124e-05	4.90011e-05					0.000205517
PI 16:0-17:0																	1.94176e-05								2.9e-06								5.2413e-05								0.00014323
PI 16:0-17:1	0.000494133	0.00040882	0.000342168	0.000197081	0.000230638	0.000284759	0.000131544	4.43357e-05	0.00037924	0.000637788	0.000473184	0.00159516	0.000193108	0.000405256	0.000166207	0.0011538
PI 16:0-18:0	0.0190226	0.0178063	0.0127125	0.00792586	0.0172064	0.0130686	0.00430628	0.00419178	0.038258	0.0105904	0.0105293	0.0305036	0.0131711	0.023461	0.009126	0.00990104	0.00150289	0.0100271	0.00386928	0.109874	0.00520474	0.0202164	0.0493186	0.0281999	0.00206015	0.00273143	0.00750298	0.00714618	0.0212938	0.0810088	0.0430046	0.0153943	0.00293308	0.00715754	0.00667289	0.086557	0.0163938	0.0155316	0.0530659	0.011924		0.000693177	0.0102305	0.0899419	0.111082	0.0154995	0.0410491	0.0262841	0.00317177
PI 16:0-18:1	0.0368723	0.0818159	0.049654	0.0140688	0.0401436	0.0642472	0.0333507	0.0397855	0.0676202	0.0756279	0.0666472	0.288677	0.0835519	0.124625	0.0640043	0.124007	0.0154013	0.0134611	0.00603892	0.00599918	0.00337281	0.00469919	0.0117438	0.024598	0.0135601	0.0129332	0.00670848	0.00790092	0.00450142	0.00606265	0.0116339	0.0245007	0.0128517	0.0125537	0.00581472	0.00615197	0.00383972	0.00454203	0.00996264	0.0269988	0.0130929	0.0161159	0.00562298	0.00611989	0.00441052	0.00512929	0.0114928	0.0273212	0.0183713
PI 16:0-18:2	0.00515881	0.00407016	0.003424	0.00286865	0.00528544	0.00311082	0.00262638	0.0113236	0.00540703	0.00700241	0.00328575	0.022944	0.00454917	0.0050367	0.00366478	0.0186547	0.0079623	0.00920422	0.000548718	0.000403779	0.000185842			0.000359077	0.00684357	0.00948934	0.000350699	0.000465887	0.000274479			0.00016848	0.00765881	0.00884832	0.000340361	0.000510347	0.000117068				0.00882527	0.00905672	0.000231723	0.000344734	2.45639e-05			0.000153318	0.00846921
PI 16:0-18:3	0.000126308	9.64582e-05	0.000144383	0.000900845	0.000234406	0.000172253	0.000126502	0.00420673	7.11791e-05	0.000104102	0.000165835	0.00187378	8.04543e-05	0.000213956	0.000166024	0.00458967	0.000821048	0.000471532	0.00014274	0.000317704	9.1748e-05	9.85132e-05		2.6021e-05	0.000619039	0.0006167	9.19868e-05	0.000375854	0.000209008	0.000280719			0.000702362	0.00068644	0.000158481	0.000221059	0.000128797	0.000173499		8.81e-06	0.000733247	0.0006855	0.000208468	0.000149814	0.000278137	0.000111554		1.00396e-05	0.000770072
PI 16:0-19:1	0.000845388	0.000581922	0.000194646		0.000913749	0.000357393	0.000126861	2.56733e-05	0.0012641	0.000737021	0.000407552	0.000512102	0.000784826	0.000539989	0.000376625	0.000268819
PI 16:0-20:0																		1.75377e-05	2.40655e-05		6.9983e-05			5.00657e-05		3.88612e-05			4.85e-06			0.000144733		2.51405e-05	7.92e-06		1.36064e-05			7.9024e-05		4.87755e-05	1.76e-06		1.95e-06			4.33878e-05
PI 16:0-20:1	0.00246794	0.00413731	0.00310313	0.000365405	0.00330362	0.00362549	0.00253092	0.00130146	0.00639009	0.00339016	0.00235422	0.00778408	0.00779811	0.00623203	0.00378107	0.00525726	0.000543795	0.00051746	0.000186321	6.83417e-05	3.54831e-05	6.50371e-05	0.00033423	0.00140037	0.000586389	0.000532579	0.000122943	0.000109111	8.57895e-05	5.50753e-05	0.000347773	0.00178505	0.000565817	0.000717065	0.000141262	6.8152e-05	3.62282e-05	5.11095e-05	0.000366618	0.00140005	0.00052856	0.000711667	0.000119224	6.23414e-05	7.6096e-05	5.62259e-05	0.000402482	0.00152606	0.000683405
PI 16:0-20:2	0.002404	0.0067185	0.0149924	0.00293325	0.00312381	0.00816235	0.0152726	0.0181854	0.0043235	0.00978572	0.00734537	0.0121132	0.00545922	0.00949971	0.0160262	0.029399	0.00591385	0.00502228	0.000565875	0.000440165	0.000117738	0.00036281	0.000346114	0.00109545	0.00551064	0.00523921	0.000579118	0.000372871	0.000283417	0.000282673	0.000290072	0.00114254	0.00595823	0.00531428	0.000532385	0.000475577	0.000202198	0.000327494	0.000311383	0.00111498	0.00563574	0.00609221	0.000583286	0.000265045	0.000262466	0.000257672	0.000480593	0.00128232	0.00476252
PI 16:0-20:3	0.0122491	0.0201992	0.021894	0.0199485	0.0125847	0.0199244	0.0188289	0.0847808	0.0142737	0.0213499	0.0188181	0.0334752	0.0180632	0.0222566	0.0246032	0.0992651	0.0321505	0.0258139	0.00560637	0.00661825	0.00532361	0.00680521	0.00134163	0.00290917	0.0286675	0.0270444	0.00567767	0.00554518	0.0049388	0.00637783	0.00112848	0.00309604	0.030468	0.0270466	0.00593377	0.0072196	0.00491651	0.00628576	0.00109299	0.00333566	0.0298587	0.0305939	0.00654047	0.00521631	0.00519117	0.00662247	0.00162206	0.00321373	0.0246195
PI 16:0-20:4	0.105183	0.0583018	0.0610499	0.123271	0.0802391	0.0505325	0.0421802	0.0771287	0.0635216	0.051902	0.0638718	0.102796	0.0613881	0.0560004	0.0625472	0.0400537	0.444781	0.296642	0.304376	0.323415	0.307587	0.310085	0.320935	0.255983	0.367792	0.308956	0.293765	0.325159	0.350479	0.292337	0.338578	0.262737	0.405321	0.268536	0.323594	0.303576	0.350249	0.30583	0.324397	0.228295	0.421544	0.348187	0.3012	0.306391	0.318724	0.30437	0.32124	0.24654	0.458597
PI 16:0-20:5	0.00110562	0.00269802	0.00331939	0.00337339	0.00127088	0.00212286	0.00183284	0.00290484	0.0010291	0.00206458	0.00253263	0.00467227	0.000756239	0.00249254	0.00232334	0.0019781	0.0012902	0.000969999	0.000804241	0.000774743	0.00156853	0.00111482	0.000360518	0.00017909	0.00105263	0.000955922	0.000776112	0.000930847	0.00122618	0.00104353	0.000112523	0.000349518	0.00119513	0.000893785	0.000725904	0.000659595	0.00116628	0.00117589	0.000244371	0.000481406	0.00138626	0.00137189	0.000785805	0.00070787	0.00116118	0.00152476	0.000439356	0.000199008	0.00126331
PI 16:0-21:3	0.000288424	0.000511719	0.000499274	7.13947e-05	0.000326065	0.000448237	0.000417395	0.000435647	0.000338838	0.000647759	0.000406004	0.000324512	0.000432371	0.000518017	0.000591901	0.000653616
PI 16:0-22:3		0.00407838	0.00286211	0.0020521		0.00373976	0.00339118	0.00685571		0.00421917	0.00441283	0.00480567		0.00361884	0.00375912	0.00734077	0.0181902								0.0212064								0.0184452								0.0269058								0.0147291
PI 16:0-22:4	0.0246016	0.0123671	0.00658398	0.00751892	0.0201063	0.0132716	0.00454041	0.00420366	0.0169395	0.0153804	0.0128714	0.0222508	0.0144494	0.0176804	0.00814411	0.00357498	0.0554453	0.0371738	0.0100553	0.0147827	0.00916356	0.0116533	0.0063233	0.00663335	0.0512738	0.040113	0.00956406	0.0141995	0.00977113	0.0111482	0.00604399	0.00724243	0.0512767	0.0360877	0.00822052	0.0141275	0.00882264	0.0118278	0.00606287	0.00625812	0.0577727	0.038609	0.0092739	0.0128254	0.00832492	0.00987529	0.00621897	0.00539535	0.0682919
PI 16:0-22:5	0.0228328	0.037872	0.0189696	0.00684937	0.0220976	0.0299794	0.00940904	0.00410126	0.0204083	0.037337	0.0224072	0.024936	0.0195903	0.0427051	0.0222792	0.00419156	0.0132929	0.00758554	0.0031224	0.00330394	0.00230734	0.00311106	0.00265591	0.00358755	0.0117172	0.00788704	0.00292802	0.00365343	0.00275259	0.00292876	0.0026488	0.00348012	0.0125002	0.00678062	0.00238902	0.00369104	0.00293633	0.00308245	0.00241793	0.00331848	0.0147162	0.00789477	0.0032014	0.00347104	0.00271704	0.00302926	0.00266021	0.00338714	0.0145424
PI 16:0-22:6	0.00528131	0.0161904	0.00750106	0.00185905	0.00600117	0.0117915	0.00371254	0.00138929	0.00709058	0.0153067	0.00844871	0.00700687	0.00559333	0.0146552	0.00881909	0.0017724	0.00673986	0.00455517	0.00415896	0.00730106	0.00590469	0.0078003	0.018708	0.044161	0.00529783	0.00536576	0.00358083	0.00602919	0.00587725	0.00743693	0.0165304	0.0406026	0.00542369	0.00439834	0.00361131	0.00744509	0.00593502	0.00720871	0.0189222	0.0388563	0.0052438	0.00476926	0.00419636	0.0067554	0.00554756	0.00778898	0.0186013	0.0391367	0.00697913
PI 16:1-16:1	1.22634e-05	5.16466e-05	0.000131058	7.57345e-05	1.70147e-05	5.54297e-05	9.19676e-05	0.000800499	1.46875e-05	8.51905e-05	9.06395e-05	0.00105306	2.52459e-05	0.000169474	9.5668e-05	0.00226498	6.82683e-05	0.000126362	1.23234e-05	0.000119356					0.0001009	5.17587e-05	2.88874e-05	0.000154233					7.48811e-05	0.000150273	3.17496e-05	4.46643e-05					8.92859e-05	5.45329e-05	2.10575e-05	2.14708e-05					6.49354e-05
PI 16:1-17:0	8.33006e-05	0.00010123	5.10987e-05	4.67e-06	0.000111197	6.08425e-05	2.62496e-05	3.74e-06	8.74121e-05	0.000141303	7.41375e-05	0.000173702	2.67711e-05	7.00046e-05	3.45685e-05	0.000143521
PI 16:1-17:1																				1.33335e-05								7.11e-06								6.83e-06
PI 16:1-18:0	0.0482911	0.0556161	0.0556053	0.0462996	0.054128	0.0442581	0.0448813	0.07014	0.0639299	0.0464574	0.0419749	0.164627	0.0539592	0.057157	0.0578011	0.103622	0.0417794	0.0418274	0.06235	0.11628	0.0641619	0.0866575	0.270943	0.179684	0.0318924	0.0319151	0.0681406	0.0705659	0.113921	0.10285	0.196785	0.153496	0.0300939	0.0337905	0.0669087	0.101771	0.0996635	0.0890915	0.198136	0.176078	0.0224844	0.0399432	0.0794688	0.103637	0.122912	0.0899723	0.199819	0.173923	0.037591
PI 16:1-18:1	0.016202	0.0278243	0.0303706	0.0125959	0.0184112	0.0220417	0.0302715	0.0465286	0.0115206	0.0195859	0.0210813	0.112242	0.019636	0.0226721	0.0292941	0.114213	0.0218745	0.0191898	0.0015527	0.00227015	0.000829806			0.00127281	0.0189571	0.0192498	0.0011634	0.00184271	0.000988972			0.000758885	0.0202062	0.0203615	0.00145404	0.00208179	0.000476991				0.0187186	0.0198201	0.000775589	0.00190529	0.000103817			0.000668894	0.016648
PI 16:1-18:2	0.000293274	0.000147635	0.000272649	0.000785811	0.000333658	0.000251754	0.000256632	0.0028309	9.62278e-05	0.000103357	0.000213248	0.00204186	0.000244989	0.000315527	0.000285414	0.0031817	0.00161413	0.00106571	7.96042e-05	0.00040472	2.19683e-05	9.73395e-05		4.16192e-05	0.00109357	0.00129455	4.38501e-05	0.00029626	0.000175635	0.000252563			0.00116656	0.00139765	7.74212e-05	0.0002045	9.79445e-05	0.000160541		1.14053e-05	0.00123234	0.00136983	9.89523e-05	0.000129299	0.000170986	9.06711e-05		1.06884e-05	0.00124136
PI 16:1-20:1	0.00216581	0.00250098	0.00339031	0.000954011	0.0025721	0.00205908	0.00330686	0.00276925	0.0027274	0.0015034	0.00132239	0.00393163	0.00395737	0.00166477	0.00342279	0.00438492	0.00151629	0.00138915	0.000229901	0.000349927	3.43416e-05	0.000291647	0.000440298	0.00139255	0.00154274	0.00155633	0.000244165	0.000197001	0.000204445	0.000217065	0.000301128	0.00140797	0.00146653	0.00169245	0.000259774	0.000357154	0.000133848	0.000260707	0.000388808	0.00142883	0.00117953	0.00157104	0.000297306	0.000182164	0.000200729	0.000201569	0.000505293	0.00164488	0.00128942
PI 16:1-20:2																	0.00112536	0.00114859	8.47594e-05	0.000249132	7.68723e-05	0.000272368	6.9023e-05	0.000168383	0.00112575	0.00120414	0.000108476	0.000143264	0.000156965	0.000242749	4.71776e-05	0.000170236	0.00109341	0.00112241	0.000107805	0.000244108	0.000177849	0.000228461	5.46189e-05	0.000182806	0.000856971	0.00106589	0.000131147	0.00017231	0.000177099	0.000220418	6.91614e-05	0.000191991	0.000788856
PI 16:1-20:3	0.00123901	0.00145463	0.00144546	0.00262052	0.00156437	0.00122242	0.00143291	0.0066699	0.00109244	0.00139175	0.00162863	0.00291514	0.00184647	0.00142219	0.00138779	0.00816059	0.00400642	0.00251017	0.00103429	0.0019112		0.0021543	0.00120623	0.000679901	0.00313551	0.00277913	0.00123521	0.0018098	0.00221221	0.00224478	0.00166934	0.00126425	0.00347743	0.00299539	0.00131273	0.00177106	0.00222911	0.00224535	0.00140858	0.000816	0.00297533	0.00386545	0.00119269	0.00187081	0.00203184	0.00230111	0.00126384	0.00108764	0.00315228
PI 16:1-20:4	0.00291761	0.00189071	0.00195792	0.00480914	0.00288921	0.00166601	0.00213423	0.00343858	0.00201061	0.00171794	0.0021312	0.00555063	0.00259772	0.00183505	0.00167097	0.00243359	0.00997304	0.00643518	0.00322634	0.00792089	0.00537335	0.00620172	0.0014325	0.000550649	0.0075612	0.0068401	0.0030821	0.00605197	0.00584842	0.00555801	0.000510835	0.000949832	0.0082872	0.00629918	0.00394112	0.0055063	0.00665508	0.00541294	0.000982531	0.00116753	0.00781967	0.00865881	0.00349962	0.00558999	0.00502776	0.00594472	0.00146409	0.000509465	0.00752899
PI 16:1-22:4																	0.0026053	0.00142055	0.00320157	0.0210106	0.0154586	0.0240885	0.0120382	0.0148456	0.00207556	0.00149335	0.00444854	0.011215	0.0127616	0.0210997	0.0112569	0.0156817	0.00214237	0.00163906	0.00446672	0.0205754	0.0154014	0.021791	0.011417	0.012464	0.00201212	0.00177015	0.00604172	0.0199552	0.0136794	0.0189766	0.0105197	0.0121738	0.00250042
PI 16:1-22:5	0.000812858	0.00233106	0.000586254	0.000791199	0.00117355	0.00192679	0.000618036	0.000345026	0.000688985	0.00148899	0.00096085	0.00148098	0.000969535	0.00209579	0.00056637	0.000344333	0.000282846	0.000338117	0.000227597	0.000830396	0.00021802	0.00111823	0.000667289	0.00130028	0.000277711	0.000234514	0.00022082	0.000486985	0.00052424	0.00107877	0.00073238	0.00156601	0.000471214	0.000185361	0.000234762	0.000785282	0.000648152	0.000936474	0.000722167	0.00118769	0.00107489	0.000268377	0.000328836	0.000737722	0.000568795	0.000901477	0.000665446	0.00121937	0.000201412
PI 16:1-22:6																	7.72979e-05	0.000134145	0.000443022	0.000526067		0.00154988	0.00203054	0.000892903	6.78428e-05	0.000235121	0.000306124	0.00109015	0.00085904	0.00153273	0.00254976	0.00289042	0.000233764	0.000129771	0.000461662	0.000918506	0.00138261	0.00149643	0.00193217	0.00156108	0.000262796	0.000220329	0.000441667	0.00101892	0.000803477	0.00161296	0.00154005	0.00198185	0.0003058
PI 16:2-18:0	0.00154748	0.00151954	0.00168352	0.0013332	0.00179137	0.00112156	0.00143194	0.0030004	0.00131022	0.0011601	0.00114664	0.00432093	0.00187332	0.00125499	0.0017203	0.00559513	0.00354888	0.0037477	0.00115691	0.00150794	0.000578737			0.00068977	0.00274833	0.00335157	0.000777994	0.000913887	0.000588549			0.000473977	0.0029887	0.00275404	0.00119908	0.00115478	0.000332848				0.00237696	0.00351589	0.000545087	0.0012699	8.28775e-05			0.000422381	0.00298088
PI 16:2-18:1	0.000512775	0.000361429	0.000556988	0.000547186	0.000457996	0.000548799	0.000553877	0.00179764	0.000250801	0.000191144	0.000404173	0.00179818	0.000876024	0.000567403	0.000752493	0.00334782	0.000807743	0.000438546	0.000120204	0.000278418	3.87386e-05	6.52719e-05		0.000101655	0.000664445	0.000678366	8.43909e-05	0.00024992	0.000120058	0.000187266			0.000719924	0.000670619	0.000134442	0.000174588	7.99737e-05	0.000123966		2.3505e-05	0.000654491	0.000825029	0.000181448	0.000141863	0.000143366	7.00693e-05		1.89892e-05	0.000717274
PI 17:0-18:0	0.000723283	0.00061855			0.000506562	0.000402195	1.75242e-05		0.000678278	0.00026469	9.04414e-05		0.000623716	0.000563297	4.45626e-05
PI 17:0-18:1	0.00445343	0.0032015	0.000920757		0.00406845	0.00329751	0.000585738	0.000146596	0.005213	0.00287241	0.00158607	0.00231356	0.00630174	0.00637408	0.00195925	0.00169834	0.000149592																0.000326819								6.078e-05								1.79298e-05
PI 17:0-18:2	0.00162473	0.000459882	0.000143947	9.89e-06	0.00122206	0.000536045	9.04722e-05	0.000157838	0.000946088	0.00059321	0.000197229	0.000350566	0.000890909	0.000697408	0.000237402	0.000458587
PI 17:0-20:3	0.00233758	0.00290436	0.00248398	0.000395295	0.00207108	0.00385479	0.00221043	0.0038685	0.00275896	0.00303164	0.00222644	0.00115573	0.00328886	0.00406656	0.00298945	0.00684871	5.34606e-05	0.000104349	1.08671e-05						0.000109244	0.000169336	8.88e-06			8.14e-06			0.000172984	7.19206e-05	2.21633e-05			9.33e-06			6.23821e-05	6.35028e-05	8.64e-06			1.78482e-05			4.83034e-05
PI 17:0-20:5	7.87575e-05	0.000114981	7.79141e-05		5.02601e-05	0.00010276	3.75936e-05		4.50696e-05	5.30353e-05	5.54764e-05		4.47174e-05	0.000115102	5.57017e-05
PI 17:0-22:4	0.00621023	0.00199289	0.000804189	0.000239756	0.00450259	0.00314577	0.000744757	0.000295145	0.00462318	0.00167098	0.00111366	0.00103314	0.00470447	0.00254314	0.00118194	0.000285187
PI 17:0-22:5	0.00445137	0.00442835	0.00132267	0.000140646	0.0040908	0.00454956	0.00104214	0.000156292	0.00449167	0.00241519	0.0011124	0.000223076	0.00438586	0.00469596	0.00163644	0.00011848
PI 17:0-22:6	0.00103427	0.00109134	0.000137441		0.000886576	0.00101836	0.000143648		0.00107731	0.000739619	0.000314349		0.000683785	0.00113157	0.000188704								4.58355e-05	0.000177269							1.91732e-05	0.000223564							3.34979e-05	0.000186975							4.29342e-05	0.000115115
PI 17:1-18:0	0.00327501	0.0022231	0.000963887		0.0032517	0.00152959	0.000745037	0.000160029	0.00392375	0.00159229	0.000952991	0.00163116	0.00220915	0.00183774	0.000881911	0.000887639
PI 17:1-18:1	0.00555133	0.0062825	0.00283144	0.000170032	0.00567496	0.00533157	0.00256945	0.000965547	0.00548348	0.00390514	0.00227517	0.00332673	0.00769974	0.00582812	0.00304034	0.00306333	0.000131682	0.000144883							0.000102555	0.000190895								0.00015631							5.21e-06	8.2059e-05							0.000157896
PI 17:1-18:2	0.000161316	0.000233734	0.000279925		0.000454222	0.000276883	0.000273441	0.000766982	0.000278583	0.000362068	0.000173015	0.000126616	0.000349843	0.000400583	0.000273749	0.000859246
PI 17:1-18:3
PI 17:1-20:4	0.00243488	0.00116496	0.000826594		0.00146092	0.000877488	0.000506144		0.00141149	0.000658336	0.000846787		0.00164348	0.000930717	0.00058365		0.000468032	0.000363901		0.000123437		6.40498e-05	9.26786e-05	0.000126851	0.000205436	0.000423941		0.000113102	5.24781e-05	0.000141098	5.58569e-05	0.00010139	0.000555151	0.000595021		1.39819e-05	3.41273e-05	8.39362e-05	3.03526e-05	4.44266e-05	0.000597734	0.000234773		1.22337e-05	6.20828e-05	5.81341e-05	0.000117042	2.51626e-05	0.000214929
PI 17:1-22:1		7.01141e-05	3.25235e-05			2.78145e-05	1.60519e-05			2.12432e-05	1.41279e-05			4.53143e-05	3.14953e-05
PI 17:1-22:2	0.000401847	0.000509104	0.000501268		0.000277283	0.000440301	0.000537747	0.000137266	0.000519438	0.000567703	0.000289268	3.66431e-05	0.000984466	0.0002954	0.000441281	0.000408791
PI 17:1-22:4	0.0034755	0.00123169	0.000756756	0.000290316	0.00278081	0.000971121	0.000723557	0.000322675	0.00237528	0.000845227	0.000845498	0.000339008	0.0024557	0.000818742	0.000621355	0.000115255
PI 17:1-22:5	0.00144929	0.0014599	0.000255591		0.00115681	0.00102846	0.000251294		0.00104288	0.000878323	0.000610869		0.000840545	0.000949975	0.000226859
PI 17:1-22:6	6.78352e-05								9.75754e-05				0.000102912
PI 18:0-18:0	0.00237182	0.00203999	0.00204109	0.00248756	0.00324244	0.00441055	0.00274089	0.00215806	0.00603049	0.00115886	0.000923986	0.00208101	0.00458484	0.0066965	0.00262621	0.00237939		0.000686085	0.000807396		0.000630487			0.000287293		0.00111535			0.000133191			0.000818828		0.000624566	0.000300874		0.00036236			0.000473865		0.000834001	5.54817e-05		5.80467e-05			0.000282889
PI 18:0-18:1	0.312218	0.272176	0.122298	0.0146324	0.283141	0.319574	0.111928	0.0584426	0.532758	0.220267	0.0916794	0.260305	0.562218	0.565712	0.150395	0.182432	0.00928184	0.0109595	0.00269843	0.0016724	0.000172522	0.000920348	0.00302582	0.0107426	0.00931334	0.0107649	0.00136363	0.00130075	0.000897692	0.000745792	0.00410078	0.0143117	0.00809949	0.0129586	0.00183358	0.00165549	0.000393488	0.000741426	0.00421486	0.00991157	0.0067294	0.0115253	0.0017227	0.00115738	0.000817499	0.000854608	0.00434451	0.0120376	0.0102259
PI 18:0-18:2	0.147012	0.0521158	0.05012	0.0148039	0.114247	0.0520069	0.0450013	0.0842101	0.120926	0.0598658	0.0303899	0.0838651	0.094604	0.0649939	0.0478132	0.115856	0.0301249	0.0424947	0.00328828	0.00196417	0.000373568	0.00164732	0.00131719	0.00247914	0.0301177	0.0486643	0.00271736	0.00166099	0.00136396	0.00142855	0.00123312	0.00310621	0.0289571	0.0466317	0.00236598	0.00311756	0.0011299	0.00159037	0.00134279	0.0026284	0.029079	0.0467716	0.00365194	0.00113072	0.00121962	0.00135496	0.00261312	0.00317554	0.0345919
PI 18:0-18:3	0.00432508	0.00368502	0.00501661	0.00894899	0.00473807	0.00410658	0.00502296	0.0912227	0.00496315	0.00419088	0.00481597	0.0118214	0.00476202	0.00426995	0.0046917	0.0919968	0.00373742	0.00482515	0.00190513	0.00229813	0.00177344	0.00147561	0.000319479	0.000266866	0.00393295	0.00536715	0.00215181	0.00242874	0.00159211	0.00186591	0.000282097	0.000455171	0.00452539	0.00634829	0.00210205	0.00229177	0.00165585	0.00163078	0.00028447	0.000388263	0.00359419	0.00624329	0.00222032	0.00189763	0.00171708	0.00187473	0.000362351	0.00052564	0.00385381
PI 18:0-19:1	0.000821069	0.000742098	0.000352314		0.000706539	0.00110256	0.000151865		0.00256529	0.000485062	0.000242523		0.00256193	0.00172054	0.00033984
PI 18:0-19:2	0.00121199	0.00354774	0.00762609	0.00044787	0.00230707	0.00415778	0.00741329	0.00389867	0.00316543	0.00410937	0.00287309	0.00134236	0.00469602	0.00490902	0.00679584	0.00538173
PI 18:0-19:3	0.000976379	0.00282411	0.00620464	0.000775893	0.00108057	0.00375314	0.00604741	0.0102533	0.00169384	0.00381249	0.00296549	0.00175352	0.00286194	0.00306963	0.00565351	0.0138925	2.97717e-05	7.47697e-05	5.38865e-05						8.19185e-05	0.000102196	5.29522e-05			2.86278e-05			0.000123036	5.42623e-05	8.63032e-05			3.15086e-05			5.38274e-05	5.87652e-05	3.75755e-05			6.95125e-05			4.6037e-05
PI 18:0-20:1	0.000193224	0.00247526	0.0010579		0.00112968	0.00381659	0.00121758	0.00060618	0.00748468	0.00247747	0.000651534	0.00259234	0.00996038	0.00953788	0.00138086	0.0014078		0.000287461					3.60733e-05	0.000607136		0.000224652					7.83e-06	0.00085081		3.45289e-05					0.00011982	0.000660099		7.8e-06					5.53259e-05	0.000812994
PI 18:0-20:2	0.00622692	0.0482006	0.164466	0.0132088	0.00970785	0.0703505	0.163207	0.0544555	0.0291814	0.0928287	0.0550525	0.0177689	0.0486786	0.0745862	0.160649	0.111113	0.00363106	0.00453882	0.000951867	0.000463828		0.000300819	0.000386026	0.00103242	0.00470682	0.00474865	0.000778381	0.000507962	0.000185995	0.000327697	0.000131103	0.00142168	0.00469802	0.00453246	0.000799581	0.000575551	0.000268537	0.000381942	0.000392898	0.00110042	0.00443351	0.00523818	0.00108116	0.00055108	0.00013662	0.000135541	0.000190818	0.00144055	0.00220305
PI 18:0-20:3		0.562434	0.650773	0.212106		0.709968	0.692502	1.29579		0.524843	0.460629	0.213848		0.578102	0.671311	1.43843
PI 18:0-20:4	3.00504	1.45102	1.49352	2.72431	2.43573	1.71589	1.56267	1.49444	2.4922	1.13231	0.96833	1.37024	2.26114	1.436	1.39099	0.824064	2.89148	2.71967	3.06363	2.7242	2.37088	2.38523	1.77687	1.78415	2.82722	3.02671	2.91957	2.63045	2.40922	2.32572	1.93478	1.83329	2.93335	2.80928	3.00193	2.46504	2.64307	2.53653	1.96839	1.63787	2.9166	3.10676	2.795	2.6214	2.32457	2.38727	1.84237	1.66318	2.98866
PI 18:0-20:5	0.0312599	0.0738142	0.0951512	0.100571	0.0314382	0.0754803	0.0769694	0.0803717	0.032814	0.0391697	0.0381238	0.056616	0.0302081	0.0633785	0.0685055	0.0465764	0.0112953	0.0105008	0.0128962	0.0103436	0.01112	0.0121006	0.00851919	0.00436917	0.0104461	0.0124686	0.0134138	0.0128435	0.0155448	0.0132981	0.00958729	0.00660457	0.0108095	0.0128405	0.0123878	0.0109374	0.0163454	0.0146726	0.00993468	0.00574735	0.0114896	0.0155151	0.0124619	0.0114066	0.0182376	0.0154464	0.01192	0.00753122	0.0113395
PI 18:0-21:2		0.000293028	0.000163639	0.000290256		0.000171548	7.36619e-05	3.13256e-05		7.88678e-05	4.80369e-05	0.000294663		0.000401878	0.000161545	0.000130778
PI 18:0-21:3	0.00148802	0.00474826	0.00385555	0.000169667	0.00269068	0.00625718	0.00413735	0.00235978	0.00586623	0.00404636	0.0017359	0.000595972	0.00760681	0.00510524	0.00428828	0.00233665
PI 18:0-21:4	0.000526117	0.000680582	0.000665376	0.000179359	0.00064706	0.000680991	0.00061501	0.00035791	0.000803884	0.000574161	0.000259715	0.000238673	0.000901727	0.000467518	0.000668638	0.000274369
PI 18:0-21:5	0.000365148	0.000409546	0.000277467	8.62514e-05	0.00048819	0.000287399	0.000284504	8.12696e-05	0.000584314	0.000298315	0.000105159	2.55117e-05	0.000491337	0.00025655	0.000266111	4.72028e-05
PI 18:0-22:2		0.000481736	0.000637904			0.000726528	0.000564948	0.000207152		0.000636941	0.000291159	0.00037504		0.00120304	0.000718011	0.000815012
PI 18:0-22:3	0.00439874	0.00565446	0.00503714	0.00184435	0.0051825	0.00618693	0.00625989	0.00734479	0.00802059	0.00523954	0.00468254	0.00336639	0.00736484	0.00596911	0.0062223	0.00678076	0.00394867	0.00435706	0.00311911	0.00071437	0.0245754	0.00322205	0.00366415	0.000378589	0.00403072	0.00394666	0.00411588	0.00785658	0.00500795	0.00648024	0.00433524	0.00148072	0.00410926	0.00396886	0.00185935	0.000659195	0.00440704	0.00350357	0.00176028	0.00109986	0.00867081	0.00416838	0.00107882	0.000931737	0.00401637	0.00396732	0.00442834	0.0010504	0.00316428
PI 18:0-22:4	0.132727	0.0414908	0.0176424	0.0106705	0.0930313	0.0653867	0.0200921	0.00909908	0.12246	0.0336563	0.0157633	0.0162604	0.106324	0.0689462	0.0206696	0.00622256	0.0534407	0.0570202	0.0063992	0.01101	0.00434874	0.00589159	0.00438701	0.00835503	0.0543689	0.058914	0.00533566	0.00937805	0.00349676	0.00566454	0.00506072	0.00978675	0.0507059	0.0509283	0.00582546	0.00958048	0.00414838	0.0059452	0.00481675	0.0077491	0.049976	0.0442441	0.00693777	0.00913654	0.00358148	0.00664429	0.00417169	0.00671964	0.0664218
PI 18:0-22:5	0.130505	0.116847	0.0411365	0.0131506	0.105739	0.131208	0.0340508	0.00895783	0.145155	0.0808297	0.037144	0.0238281	0.117708	0.129293	0.0457851	0.00732257	0.0225467	0.0166405	0.00386017	0.00447407	0.00246656	0.0024926	0.00169375	0.00314173	0.0211783	0.0186388	0.0036955	0.00332252	0.0022266	0.00268899	0.00170629	0.00315408	0.020893	0.0148228	0.00324176	0.00453149	0.00237101	0.00283619	0.00188541	0.0029352	0.0192436	0.0139139	0.0036295	0.00356072	0.00224732	0.0024722	0.00165204	0.00293285	0.0216271
PI 18:0-22:6	0.0676523	0.0775672	0.0425288	0.0100177	0.0677668	0.0837279	0.0339873	0.00765504	0.0894353	0.0544357	0.0312306	0.0188464	0.058719	0.0741997	0.0429648	0.0085816	0.0183251	0.0172626	0.00943039	0.0171591	0.00592694	0.0103113	0.0244517	0.0823498	0.0168279	0.018996	0.00773892	0.0123048	0.00619956	0.00995397	0.0234617	0.0797715	0.0169178	0.0168659	0.00881403	0.0158374	0.00653155	0.0100644	0.0263969	0.0709225	0.0157349	0.014936	0.00870035	0.0143796	0.00636438	0.0108748	0.0249039	0.0745577	0.0198013
PI 18:1-18:1	0.262511	0.461171	0.334688	0.0272135	0.290002	0.444616	0.340355	0.130291	0.421205	0.319443	0.139623	0.273013	0.716709	0.494533	0.358421	0.299152	0.0476543	0.0564622	0.00253386	0.00203996	0.000151016	0.000983281	0.00129133	0.00544103	0.0452263	0.0641401	0.00204337	0.00138626	0.000599657	0.000764264	0.00132669	0.00685061	0.0447959	0.0709082	0.00168705	0.00266105	0.000405601	0.000862174	0.00146991	0.00620456	0.0398734	0.0717349	0.00256453	0.00101596	0.000522207	0.00072503	0.0020281	0.00678655	0.0427589
PI 18:1-18:2	0.0593757	0.0339623	0.0263044	0.00881981	0.0625614	0.0293167	0.0225507	0.0572269	0.0496342	0.0240108	0.0136116	0.0375708	0.0598184	0.0287981	0.0248496	0.0735928	0.0255567	0.0375261	0.00162166	0.00116791	0.000700353	0.00118645	0.000142095	0.000576381	0.0246897	0.046419	0.0013635	0.000965314	0.000867849	0.00114494	0.000133377	0.000627718	0.0249734	0.0399252	0.000898913	0.00220863	0.000902318	0.00107191	0.000132929	0.000693819	0.0238661	0.0423994	0.00186668	0.000751327	0.000765561	0.00107987	0.000256435	0.000663915	0.0257367
PI 18:1-18:3	0.00366276	0.00293735	0.00261714	0.00508608	0.00373529	0.00296462	0.00272491	0.0252586	0.00369001	0.00255096	0.00217143	0.00579747	0.00387293	0.00273232	0.00286577	0.0240978	0.00538103	0.00467279	0.00144549	0.00111889	0.000378979	0.000962503	0.000477289	0.000682906	0.00514858	0.0058865	0.00186887	0.00184949	0.00138048	0.00103475	0.000583952	0.000940761	0.00561254	0.00587946	0.00175312	0.00127003	0.00137541	0.00115717	0.000607078	0.000676388	0.00500532	0.00707079	0.00167373	0.00142267	0.00140902	0.00113834	0.000566006	0.000864103	0.00567326
PI 18:1-19:0	0.000607492	0.000481182	0.000120399		0.000581818	0.000551877	5.6315e-05		0.00153547	0.000213299	8.14908e-05		0.00217115	0.000762822	0.000128136
PI 18:1-19:1	0.00378453	0.00573269	0.0030193	4.14641e-05	0.00432846	0.00494348	0.0028893	0.000587774	0.00866396	0.00284454	0.0011075	0.000760227	0.0129651	0.00535292	0.00316575	0.00132715
PI 18:1-19:2	0.000610248	0.00179983	0.00343691	0.000105488	0.000810049	0.00191896	0.00337918	0.00184765	0.00137253	0.00194931	0.00105848	0.000853165	0.00208851	0.00181368	0.00326334	0.00311732
PI 18:1-20:0	0.000115821	0.000549078	0.000141462		0.00100055	0.000621379	0.000179038	5.08632e-05	0.00209879	0.00038058	8.85624e-05	0.000615799	0.0044338	0.00121109	0.000204195	0.000198264
PI 18:1-20:1	0.00542335	0.0168985	0.0197641	0.000698868	0.00867946	0.0178771	0.0206316	0.00389274	0.0191379	0.0143771	0.00532086	0.0065141	0.0509868	0.0213213	0.0214962	0.0114033	0.000696171	0.000883689	6.53275e-05	2.97867e-05		1.97333e-05	7.42741e-05	0.000461743	0.000936788	0.00100938	7.69433e-05	5.3678e-05	1.1215e-05	2.07458e-05	3.2661e-05	0.000802985	0.000941757	0.00103393	7.18344e-05	3.80463e-05	1.49146e-05	2.33925e-05	9.53662e-05	0.000555659	0.000786174	0.00119612	8.68576e-05	3.6635e-05	9.43e-06	7.75e-06	4.01484e-05	0.000701916	0.000467088
PI 18:1-20:2		0.0667779	0.1573	0.00952925		0.0760631	0.165563	0.095564		0.0855311	0.0493555	0.0157193		0.0590396	0.158324	0.145188	0.0351451								0.0396862								0.0328473								0.0502354								0.0186081
PI 18:1-20:3	0.107531	0.21508	0.198243	0.126558	0.121829	0.216244	0.227007	0.419517	0.181832	0.194191	0.116186	0.113327	0.247785	0.170559	0.206015	0.52882	0.150411	0.134025	0.0302522	0.0276896	0.0269178	0.0259172	0.0113136	0.0130253	0.143719	0.155416	0.034169	0.0252018	0.0247418	0.0242585	0.0122087	0.0151049	0.147638	0.158109	0.0366327	0.0259397	0.0278408	0.0250062	0.0133047	0.01474	0.14836	0.179177	0.0304061	0.0249429	0.0246087	0.024351	0.0115862	0.013824	0.108939
PI 18:1-20:4	0.598244	0.510722	0.380363	0.448267	0.58155	0.492473	0.386579	0.333126	0.596571	0.317994	0.222718	0.323677	0.65488	0.334431	0.352727	0.210796	1.09725	0.871095	0.340304	0.435929	0.425713	0.466162	0.216552	0.211831	0.946963	1.06509	0.392428	0.411608	0.384839	0.424526	0.242687	0.207678	0.972599	0.918544	0.411241	0.41416	0.444592	0.436669	0.251435	0.202804	0.966187	1.14766	0.367387	0.432834	0.387481	0.43639	0.215027	0.185029	0.976944
PI 18:1-20:5	0.00431197	0.0212991	0.0165659	0.00729687	0.00578041	0.017148	0.0115843	0.00729509	0.00602525	0.0103013	0.00767455	0.00959235	0.00682955	0.0119616	0.0129789	0.0057817	0.00208953	0.00228958	0.000798977	0.000787866	0.000634118	0.00101414	0.000443646	0.000662018	0.00183833	0.00255261	0.000813282	0.00101403	0.000935925	0.00104683	0.000648532	0.000731223	0.00217583	0.00230829	0.000836327	0.000871663	0.00112548	0.000925567	0.000608174	0.000490268	0.00373477	0.00282258	0.000954494	0.000744483	0.00099587	0.00096297	0.000512362	0.000694525	0.00181524
PI 18:1-21:2	0.000180137	0.000891132	0.000689213	8.29e-06	0.00042382	0.000922241	0.000726407	0.000418146	0.000842903	0.000623815	0.000289444	0.0001194	0.00105794	0.00083694	0.000746617	0.000501566
PI 18:1-21:3	0.000946954	0.00308927	0.00234677	0.000260255	0.00137466	0.00266701	0.00247874	0.00146548	0.00218917	0.00216646	0.00100782	0.000868427	0.00331074	0.00173577	0.00249802	0.00151677
PI 18:1-22:1		0.000430809	0.000350702			0.000380638	0.000322682	7.6692e-05		0.000503929	0.000228031	0.000483354		0.000615829	0.000419166	0.000539495
PI 18:1-22:2	0.000275284	0.00130399	0.00234679	0.000208549	0.000487019	0.0011893	0.00259041	0.00132515	0.000688264	0.00160115	0.00110458	0.000737959	0.000934477	0.000861689	0.00261711	0.00197748
PI 18:1-22:3	0.00597975	0.00642463	0.00488764	0.00205567	0.00578171	0.00704702	0.00663556	0.00608681	0.00778532	0.0054152	0.00388333	0.00339908	0.00874139	0.00530941	0.00535751	0.00802428	0.0062927	0.00630857	0.000693199	0.000883107	0.000145497	0.000473909	0.000304049	0.000357455	0.0064479	0.00693758	0.000798293	0.000991912	0.000401183	0.000471588	0.000399832	0.00050794	0.00654007	0.00684878	0.00086997	0.000678529	0.000426295	0.000406005	0.000330032	0.000499051	0.00571655	0.00625797	0.00075963	0.000603849	0.00045415	0.000470748	0.000293659	0.00038472	0.00528153
PI 18:1-22:4	0.0604902	0.0330545	0.0106575	0.00455372	0.0515396	0.0368529	0.0118113	0.00420762	0.0594345	0.023324	0.01116	0.0119291	0.065099	0.0313444	0.0120987	0.00349667	0.038599	0.0331036	0.00241949	0.00492614	0.00127042	0.00259737	0.000891265	0.00208584	0.0353216	0.0391343	0.00273466	0.00320324	0.00170254	0.00272804	0.00131041	0.00273745	0.0342704	0.0313615	0.00276301	0.00440529	0.0017964	0.00261658	0.00126308	0.00231756	0.03117	0.030795	0.00274269	0.00374321	0.00160936	0.00217079	0.000969606	0.00189657	0.0389234
PI 18:1-22:5	0.0486278	0.0754187	0.0227845	0.00434607	0.0527716	0.0698689	0.0175157	0.00353573	0.058871	0.0417421	0.0206886	0.0155773	0.0589445	0.0528232	0.0224995	0.00418677	0.00944096	0.00724882	0.00103387	0.00165244	0.000293238	0.00103528	0.000427833	0.00104279	0.00901778	0.00837628	0.0010484	0.00117569	0.000629699	0.000964156	0.000648128	0.00129809	0.00934694	0.00655555	0.00112883	0.00149452	0.000655675	0.000825413	0.000551207	0.000967518	0.00857833	0.00616501	0.00110821	0.00135108	0.000667478	0.000891111	0.000522405	0.00114814	0.00877056
PI 18:1-22:6	0.0159691	0.034837	0.0143662	0.00205537	0.0249831	0.0306146	0.0151031	0.00257879	0.028448	0.0169031	0.00916509	0.00697472	0.0204997	0.0192506	0.0139181	0.00301608	0.00560027	0.00601237	0.00565072	0.0041639	0.00355298	0.00469744	0.00377868	0.00613778	0.00518212	0.00812302	0.0054437	0.00587476	0.00329734	0.00569235	0.0063277	0.0108881	0.00582594	0.00593079	0.0058396	0.00618778	0.0054137	0.00501106	0.00511051	0.00681533	0.00464046	0.0071875	0.00387389	0.00679532	0.00344005	0.00498404	0.00457203	0.00948322	0.00790104
PI 18:2-20:3	0.00303129	0.00240772	0.002076	0.00432211	0.00401027	0.00206874	0.002582	0.0133514	0.00362523	0.001885	0.00167009	0.00193949	0.00486745	0.00199102	0.00234912	0.0142701
PI 18:2-20:4	0.00517223	0.00397959	0.00280419	0.00949752	0.00579957	0.00345265	0.00275856	0.00583575	0.00543774	0.00237114	0.00223853	0.00414773	0.00627946	0.00281091	0.00270495	0.00334805	0.0192638	0.0152301	0.00287753	0.00804143	0.00762623	0.0087658	0.00348518	0.00487422	0.0149034	0.0195599	0.00304146	0.0052523	0.00708518	0.00794743	0.00360202	0.00407749	0.0161578	0.0154704	0.00309018	0.00690387	0.0083159	0.0078189	0.00411614	0.00419015	0.0163032	0.0178111	0.00324437	0.00656039	0.0066932	0.00776581	0.00329366	0.00389173	0.0172626
PI 18:3-20:4																	0.000252727	0.000286997	0.000936718	0.000317897		0.000441202	0.000430226	2.52929e-05	0.00027824	0.000775774	0.000533362	0.00158067	0.00131793	0.000773544	0.0011676	0.000399069	0.000845588	0.000396522	0.000749771	0.000824293	0.00171919	0.000563752	0.000598889	9.62714e-05	0.00022614	0.00053319	0.000496106	0.000850453	0.000827391	0.000843864	0.000432863	0.000208824	0.0018526
PI 19:0-20:3	0.000227475	0.000478913	0.000257832		0.000355816	0.00056338	0.000319144	0.000227198	0.000701425	0.000424372	0.000189926	3.69613e-05	0.00100324	0.000325553	0.000300191	0.000318728
PI 19:0-20:4	0.00399527	0.00173647	0.00105584	0.000288371	0.00375565	0.00165897	0.00102564	0.000302049	0.00356489	0.00120475	0.000733902	0.000514998	0.00424033	0.000836341	0.00115644	0.000201829	0.00129175	0.00199658		0.000239611		0.000174198	0.000102267	0.000922815	0.00139715	0.00211564		4.68158e-05		7.78177e-05	7.84583e-05	0.000817513	0.00127669	0.00172159		0.000215782			0.000219653	0.000765912	0.000727204	0.00150421		4.39855e-05		8.1416e-05	0.000279438	0.000609593	0.000633581
PI 19:1-20:2	1.95904e-05	0.000316015	0.00041547		8.84678e-05	0.000333865	0.000482277		0.000250603	0.000321749	9.56295e-05		0.000347042	0.000178388	0.000411978
PI 19:1-20:3	0.000746509	0.00125307	0.000698386	4.67088e-05	0.000847949	0.00114356	0.000770962	0.000818053	0.00134154	0.000778443	0.000338758	0.000189599	0.00162585	0.000527942	0.000702974	0.000888052
PI 19:1-20:4	0.00532337	0.00365657	0.00146895	0.000337136	0.00625518	0.00268137	0.00143153	0.00040459	0.00625754	0.00150316	0.000655441	0.000146006	0.00597698	0.00145059	0.00122089	0.000136095	0.00111851	0.00177584		0.000103689					0.000782973	0.00130157		0.000166466					0.00071342	0.00137542		0.00015974					0.000449077	0.00134327							0.000951563
PI 20:0-20:3	0.000137064	0.000252131	0.00022809		0.000249586	0.000285246	0.000238057	0.000338427	0.00044286	0.000197459	0.000193683	0.000155751	0.000998103	0.000226934	0.000251813	0.000367391
PI 20:0-20:4	0.00482609	0.00132211	0.000790349	0.000346473	0.00435775	0.00168132	0.00089366	0.000399218	0.0056065	0.00079875	0.00065659	0.00071416	0.00943019	0.0013311	0.000825409	0.000214309	0.0018539	0.00237582	0.000333412	0.00042383		0.000439176	0.000479187	0.00162982	0.00205209	0.00253214	0.000298594	0.000385434	0.000268531	0.000382671	0.000560822	0.00152941	0.00177315	0.00210971	0.000368209	0.000404751	0.000294248	0.000398653	0.000613682	0.00150384	0.00159308	0.00195784	0.000354414	0.000384739	0.000293839	0.000408589	0.000460506	0.00114914	0.00193308
PI 20:1-20:2	7.20775e-05	0.000861998	0.00218054	4.11836e-05	0.000196649	0.000848252	0.00239967	0.00097158	0.000534807	0.00119244	0.000696316	0.000110335	0.00101058	0.000599674	0.00243456	0.00136371
PI 20:1-20:3	0.00349803	0.00459036	0.00350623	0.00108962	0.00421043	0.00477501	0.00448814	0.00488945	0.00666925	0.00336593	0.00175082	0.00107726	0.0105558	0.00320976	0.00398682	0.00657102	0.00300472	0.00339953	0.000204937	0.000202124		0.000149341	5.62646e-05	0.000228842	0.0031629	0.0035139	0.000211375	0.00013706	0.000100866	0.000119904	7.3444e-05	0.000232626	0.00294971	0.00302477	0.000289719	0.000165855	0.000113406	0.000118793	7.58991e-05	0.000206144	0.00238003	0.00308775	0.000217373	0.000135254	9.34142e-05	0.00014273	6.3146e-05	0.000159097	0.00218342
PI 20:1-20:4	0.037368	0.0204966	0.0102448	0.00732142	0.0360635	0.0182211	0.0115137	0.00534245	0.0402559	0.0100237	0.00568277	0.00641091	0.054268	0.0121196	0.0103058	0.00380003	0.0365294	0.0321807	0.00484159	0.00563763	0.00345798	0.0042636	0.00160154	0.00357617	0.0343926	0.0372342	0.00574014	0.003928	0.00361685	0.00454417	0.00187179	0.00360732	0.0328264	0.027948	0.00634425	0.00510107	0.0042072	0.00459296	0.00209835	0.0036071	0.0304785	0.029735	0.00514518	0.00471946	0.00361271	0.00399635	0.00158771	0.00312758	0.0305445
PI 20:2-20:3	0.00143863	0.0023532	0.00131768	0.00105729	0.00156966	0.00247326	0.00195078	0.00382742	0.00206316	0.00197795	0.00110025	0.00056578	0.00209726	0.00156201	0.00169669	0.00500667
PI 20:2-20:4	0.0117841	0.00726866	0.00345042	0.00569888	0.0125431	0.00761763	0.00399482	0.00346892	0.0107662	0.00417556	0.00242076	0.0027975	0.00900078	0.00482128	0.00358567	0.00269878	0.0253934	0.026666	0.00248147	0.00561621	0.00317882	0.00503311	0.00165809	0.00236966	0.0235672	0.0295049	0.00262155	0.0034333	0.00350051	0.00455173	0.00201999	0.00226556	0.0226523	0.0211928	0.00320012	0.00483875	0.00447704	0.00466448	0.00217739	0.00206746	0.0224523	0.0216958	0.00264026	0.00431969	0.00351509	0.0046399	0.00172161	0.00175716	0.0216322
PI 20:3-20:3	0.00104909	0.00224579	0.000912269	0.000715963	0.0019315	0.00208699	0.00144907	0.00139232	0.00239053	0.00110626	0.000879659	0.000324041	0.00267787	0.00175964	0.00132676	0.00249762
PI 20:3-20:4	0.0058505	0.00742392	0.00278648	0.00370698	0.0120712	0.00655371	0.0048333	0.00243744	0.0112453	0.00253014	0.00270639	0.00214729	0.0101328	0.00489842	0.00385602	0.0031493	0.00843592	0.00760627	0.0091396	0.00461106	0.0132816	0.0085513	0.00471568	0.00211412	0.00745356	0.0111539	0.00850411	0.0108114	0.00964946	0.0143636	0.0121558	0.00910742	0.00973382	0.0071698	0.00879368	0.00979781	0.015502	0.0106239	0.00816208	0.00349699	0.00624302	0.00904247	0.00543834	0.0106559	0.00801846	0.0123558	0.00644881	0.00554724	0.0146809
PI 20:4-20:4	0.00278544	0.00387978	0.0018412	0.000988101	0.00548635	0.00282202	0.00321428	0.000434095	0.00498599	0.00100846	0.00186033	0.000750052	0.00792561	0.0021972	0.00299738	0.000314479	0.00342422	0.00322236	0.00193334	0.00514814	0.00418167	0.0044252	0.00153321	0.00166354	0.00272321	0.00506319	0.00248814	0.0047248	0.00333833	0.00375342	0.00224231	0.00226295	0.00369079	0.00269792	0.00244784	0.00339272	0.00472637	0.00340273	0.00254006	0.00151129	0.00147834	0.00481516	0.00155371	0.00459322	0.00220759	0.00387898	0.002449	0.00183448	0.00732339
PI 20:4-20:5																		2.40568e-05				2.84458e-05				7.8792e-05				0.000139245	9.1712e-05							8.55187e-05	6.58494e-05			7.42489e-05				0.00013411	8.39614e-05
PI 20:4-22:4																	0.000206815	0.00086328		0.000496797	0.000213853	0.000766517		0.000142998	0.000372743	0.000601924		0.000299839	0.000108429	0.000545669		0.000155179	0.000313193	0.00029797		0.000329266	0.000295041	0.000367331		0.000119959	9.48749e-05	0.000199594		0.00020396	0.000100684	0.000351207		0.0001682	0.00047978
PI 30:1				0.000117256		5.84995e-05		0.000132546		0.000102325		6.85365e-05		9.99111e-05		4.97328e-05
PI 31:0		1.5769e-05	5.67068e-05		8.6637e-05	6.50577e-05			9.14351e-05	1.76676e-05	3.45765e-05		9.15208e-05	5.28393e-05	0.000180636
PI 33:2
PI 34:4	9.32868e-05	0.00017059		0.000102856	0.000118404	0.000177575	0.000222052	0.000165428	6.47023e-05	0.000237525	7.40036e-05		7.48611e-05	0.000328853	0.000240077	0.000186072	0.000178264					0.000229795			0.000150488	0.000107915				2.45e-06			6.57995e-05	8.81301e-05				0.000121739			0.000100316	6.13578e-05				1.00511e-05			8.86478e-05
PI 37:1
PI 38:0		5.4998e-05		0.000432769		8.83658e-05		0.000141817				0.00094552		9.14056e-05		8.49996e-05																0.000149662								1.48674e-05								0.000205383
PI 38:7	0.000222133	0.000592732	0.000315782		0.000490838	0.000201058	8.23488e-05		0.000420117	0.000180666	0.000114945		0.000180052	0.000214312	7.68255e-05
PI 39:4
PI 40:1																								5.58752e-05								0.000118907								4.57822e-05								1.64893e-05
PI 40:2																								0.000129128								7.16881e-05								9.44188e-05								0.000120985
PI 40:8
PI 41:7		2.60118e-05	4.61296e-05			0.000171094					6.69347e-05			0.00013581	6.51365e-05
PI 42:9	0.00099466	0.000794165	0.000118735		0.00160621	0.000622319	4.53636e-05		0.00132653	0.000142297	0.000173813		0.00240301	0.00116406	0.000161128					0.000137128		9.0974e-05						3.44876e-05		0.000110759		0.000285703				5.45e-06		6.63583e-05		3.22856e-05				0.000130394		5.0085e-05		0.000164598
PI 42:10	7.56602e-05	8.08133e-05	5.62453e-05		0.000139751	0.000129769	6.60374e-05		0.000430152		9.56516e-05		0.000506438	0.000265882	0.000132005					0.000259987		0.000339674		0.000321985				0.000188025		0.000201463	0.000111741	0.000294183				0.000368701		0.000150361	0.000214134	0.000471998				0.000304988		0.00017274	4.43149e-05	9.76691e-05
PI 43:8				0.000110889				6.4422e-05				0.000141659
PI 44:2	0.000565572	9.42694e-05			0.000232733	0.000220478			0.000381133	5.03718e-05			0.00022898	0.00020422			7.75124e-05	2.02028e-05							9.92859e-05	7.71329e-05							5.92561e-05	0.000200593							0.000144988								9.95864e-05
PI 44:9					7.71765e-05				0.000216497				8.08056e-05
PI 44:10		6.65079e-05			5.75986e-05	5.66953e-05			6.96382e-05	5.73728e-05			4.04894e-05
PI 44:12																			5.63405e-05								0.000101772								5.02129e-05								5.36704e-05
PS 14:0-16:0		0.000886776	0.000245328	0.000622152	0.000454781	0.000339017	0.000567155	0.000145249	0.000269741	0.000938297	5.24385e-05		8.21066e-05	0.000679186	8.13189e-05	0.000252527	0.00483571	0.00433248	0.000931389	0.00116015	0.00132404	0.000353303			0.00593467	0.00579091	0.00142228	0.00108179	0.00231727	0.000448832			0.00777378	0.00464754	0.00059108	0.00095172	0.00211304	0.000520283			0.00449134	0.00538859	0.00104399	0.000929767	0.00255575	0.000363185			0.0070835
PS 14:0-18:0	0.0035548	0.00504761	0.00203912	0.00468168	0.00494042	0.00367278	0.0021803	0.00291732	0.00680421	0.00337962	0.00129378	0.00162724	0.00180039	0.00248276	0.00147012	0.0031226	0.0115313	0.0104789	0.00646554	0.00562858	0.00608166	0.0030512	0.000517251	0.000397504	0.0146385	0.0147329	0.00644863	0.00717613	0.0056652	0.00321834	0.000662601	0.000497247	0.0158809	0.012594	0.00605595	0.00495262	0.00636179	0.00341928	0.000762011	0.000667715	0.0122706	0.0129708	0.00582152	0.00613797	0.00588246	0.00317262	0.000740578	0.00100368	0.0160886
PS 14:0-18:1	0.00164857	0.00230537	0.00190876	0.00260821	0.00162189	0.00121083	0.0022796	0.00458709	0.00152793	0.0020146	0.00118075	0.00273086	0.000999161	0.00163856	0.00161557	0.00475153	0.00619201	0.00576982	0.00240427	0.0025233	0.00219201	0.00227737	6.73136e-05	0.000103202	0.00702672	0.0086738	0.00260385	0.00320444	0.00335149	0.00205295	5.40791e-05	0.000137207	0.00774674	0.00724936	0.00248542	0.00223331	0.00295346	0.00225079	5.91615e-05	6.05537e-05	0.00770264	0.00915233	0.00203553	0.00266892	0.00332106	0.00197403	4.65779e-05	0.000104709	0.00790008
PS 14:1-16:0																		0.000146677					8.04301e-05			0.000118782					4.5882e-05			9.40471e-05								0.000270556					7.70808e-05
PS 14:1-18:0	0.000305918	0.000257722	0.000343615	0.000933986	0.000293024	0.000143281	0.000437862	0.00264617	0.000256044	0.00028358	0.000131217	0.00133975	0.000121441	0.000283316	0.00031465	0.00290553	0.000874491	0.00111023	0.00259342	0.00201597	0.00187635	0.00163981	0.000171705	0.000110565	0.00129997	0.00145883	0.00296946	0.0028168	0.00261948	0.00155796	0.000135154	0.000162717	0.00136695	0.00159725	0.00277158	0.00143333	0.00256969	0.00158223	0.000146783	7.95901e-05	0.00184938	0.00239126	0.0022063	0.00173984	0.00276475	0.00150753	7.9262e-05	0.000136374	0.00144734
PS 14:1-18:1																	0.000151775	7.20047e-05	0.000112568	5.61028e-05		4.66714e-05			8.74753e-05	0.000161815	8.62812e-05	4.55761e-05	9.74687e-05	2.72098e-05			0.00012681	0.000166176	0.000145814	9.09243e-05	0.000116998	8.5244e-05			5.14202e-05	0.000340057	6.43645e-05	5.63e-06	0.000148851	5.84852e-05			0.000146743
PS 14:1-20:2			6.98796e-05				0.000175444				9.16843e-05
PS 15:0-16:0	7.96734e-05	0.000150575	5.77907e-05		0.000259321	7.29331e-05	0.000111507		0.000121852	0.000185783			4.4731e-05	0.000200311	1.19e-06		0.000261945	0.000535062	0.000208203	7.9427e-05	0.000388551	3.00109e-05			0.000852377	0.000255711	1.72079e-05	0.000299401	6.53342e-05	0.000108243			0.000594954	0.000625971	0.000466332	7.01224e-05	5.88559e-05				0.000447267	0.000779719	0.000598749		2.96918e-05	8.93049e-05			0.000285584
PS 15:0-17:0	0.000957068	0.000416958	0.000312694	3.23743e-05	0.00121689	0.000736166	0.00046132	0.000112046	0.00115636	0.000411089	0.000212531	0.000128025	0.00160293	0.000335727	0.00025964	0.000330576
PS 15:0-18:0	0.000344856	0.000197808	4.25111e-05		0.00043041	2.7243e-05	5.04285e-05		7.5011e-05	7.08106e-05	7.83142e-05		1.25857e-05	0.000141179			0.00015317	2.84147e-05						1.26602e-05	0.000115762	7.07934e-05			7.33393e-05	6.41232e-05		5.29654e-05	0.000212065	1.61419e-05			6.79202e-05	4.55805e-05		5.53959e-05		2.97718e-05			3.95705e-05	9.1531e-05			0.000269583
PS 15:0-18:1	0.000518747	0.000177081	0.000213512	0.000192359	0.000740366	0.000122925	0.000348663	0.000499893	0.000442777	0.000376985	0.000104558	0.00047976	0.000501262	0.000338644	0.000301387	0.00100443	0.000196872	0.000248349	0.000174902	0.00017897		8.12743e-05	1.02215e-05		0.000631222	0.000263286	0.000111246	6.63833e-05		0.000107897	4.14755e-05		0.000610806	0.000367616	8.6946e-05	0.000125268		5.37587e-05			0.000139472	0.000787908	6.72202e-05	0.000154182		6.73803e-05	6.63609e-05		0.000149676
PS 15:0-18:2																		3.18661e-05		2.78e-06			6.12316e-05			1.25636e-05					7.27932e-05			2.90819e-05		1.12424e-05			3.19838e-05			1.52704e-05		1.71205e-05			4.62373e-05
PS 15:0-20:1	0.000294446	0.00024073	0.000125952		0.000691041	0.000160224	0.000193301	8.30435e-05	0.000421281	8.38015e-05	6.6192e-05	5.56885e-05	0.000116409	0.000121285	0.000157236	0.000194348	0.000216125	9.68161e-05	0.000214268	4.62535e-05	3.70651e-05	6.73042e-05	0.000164081	6.76688e-05	0.00029718	0.000218399	0.000178301	0.000147819	9.32892e-05	0.000160356	0.000338069	0.00039772	0.000383017	0.000181405	0.000110546	0.000222531	6.45526e-05	0.000134369	0.000353183	0.000210649	0.000196489	0.000146244	0.000161519	0.000227376	7.50339e-05	0.000172152	0.000228568	0.000372246	0.000623192
PS 15:0-20:3																		0.000123492	0.000100743															0.000487092	8.0649e-05							0.00022733	0.000110298
PS 15:1-18:0	0.000113522	4.14009e-05	5.56623e-05	9.16326e-05	0.000151998	2.2632e-05	8.28264e-05	0.000235177	0.000103125	6.03085e-05	1.82179e-05	5.72748e-05	5.46731e-05	5.14452e-05	4.12569e-05	0.000323928
PS 15:1-18:1																		0.000148937		3.22403e-05			4.5506e-05			0.000104497					0.000146952			0.000158052		5.55461e-05			2.5306e-05			0.000115992		5.88191e-05			5.18812e-05
PS 15:1-20:4																				5.58202e-05								0.000197039								7.39954e-05								9.24378e-05
PS 15:1-22:4																	0.000102309	0.000150023	0.000238144	3.45864e-05	0.00014905					5.06752e-05	0.000176206	0.000231117					0.000114662	0.000275422	6.60547e-05	3.23802e-05	4.8197e-05				0.000256161	4.15703e-05	0.000202535	3.14567e-05	0.000225249				4.54e-06
PS 16:0-16:0	0.0036525	0.00701245	0.00359093	0.00784014	0.00360369	0.00425097	0.00397193	0.0057279	0.00562651	0.00801811	0.00384158	0.00595932	0.00174721	0.00616442	0.00267209	0.00563826	0.0895426	0.0760822	0.0197477	0.0190928	0.0318681	0.01678	0.00107292	0.000697797	0.108239	0.0910603	0.0186687	0.0217484	0.0248934	0.0182433	0.00136044	0.000731905	0.117592	0.0810692	0.0174816	0.0170989	0.0267816	0.0192513	0.00159649	0.000894597	0.101918	0.0762844	0.0209317	0.0219552	0.0262345	0.0169074	0.0014761	0.0011029	0.128642
PS 16:0-16:1	0.00206815	0.0026269	0.00312335	0.00965275	0.00203979	0.00113937	0.00388799	0.0299926	0.00140751	0.00386607	0.0031375	0.0420864	0.000728368	0.00289003	0.00299698	0.0337843	0.0487398	0.0441877	0.026832	0.0221951	0.0251422	0.0218677	0.000199658	0.000256286	0.0494147	0.0519667	0.0288613	0.02485	0.0249584	0.0202617	0.000171083	0.000316505	0.0560861	0.0486879	0.0262093	0.0176705	0.0240085	0.0213123	0.000155265	0.000171111	0.0607544	0.0564662	0.0271969	0.0222154	0.025588	0.0183715	0.000113454	0.000261351	0.0550328
PS 16:0-16:2																	0.000471737	0.000135255	0.000238384	0.000114723		9.90081e-05			0.000206436	0.000351687	0.000173459	0.000131434	0.000265096	7.17257e-05			0.000308757	0.00029736	0.00027308	0.000194502	0.000451033	0.000198503			0.000126417	0.000680666	0.000137171	1.50126e-05	0.000417479	0.00015177			0.000449473
PS 16:0-17:0	0.000929776	0.000717186	0.000172684		0.00100029	0.000115666	0.000176867		0.000340157	0.00028584	0.000239862		9.18846e-05	0.000555293			0.000556759	0.000131811						1.97666e-05	0.000467912	0.000375371			5.8629e-05	4.36516e-05		6.92075e-05	0.000747153	6.92526e-05			5.7949e-05	4.4303e-05		5.79167e-05		0.000146841			3.38295e-05	6.4081e-05			0.000833832
PS 16:0-17:1	0.000636103	0.000156812	0.000199873	0.000903306	0.000430601	0.00011414	0.000192401	0.000821706	0.000315454	0.000443778	0.000150043	0.000743673	0.000408847	0.000514106	0.00023436	0.00138008	0.000172165	0.000261409	0.000116017	0.000119108		5.81888e-05	4.42e-06		0.000566509	0.000253539	8.57673e-05	4.64187e-05		7.80639e-05	1.80267e-05		0.000509415	0.00035358	7.23457e-05	9.2069e-05		3.35502e-05			0.000131989	0.00070969	4.94873e-05	9.40417e-05		4.66088e-05	2.65871e-05		0.000129437
PS 16:0-18:0	0.029289	0.0323847	0.0119661	0.0313882	0.0337377	0.0222373	0.0111809	0.0140688	0.0420498	0.0177852	0.0105933	0.0162742	0.0102618	0.0159457	0.00906503	0.0102036	0.0907171	0.0824943	0.0434317	0.042709	0.0260612	0.0258156	0.0126628	0.0225829	0.125642	0.118407	0.0406566	0.051045	0.0322228	0.028496	0.017128	0.0383055	0.128582	0.102965	0.0372061	0.0419529	0.0304066	0.0270392	0.0168276	0.0289432	0.100194	0.0882342	0.0389399	0.0505965	0.0297142	0.025094	0.0150374	0.0279376	0.124525
PS 16:0-18:1	0.0853483	0.0962369	0.109636	0.168365	0.0747449	0.0792832	0.115815	0.34611	0.0877988	0.10975	0.0715819	0.309749	0.084852	0.109564	0.0920303	0.32661	0.480393	0.44135	0.330675	0.228306	0.199017	0.299267	0.169617	0.199586	0.567282	0.52215	0.338755	0.282174	0.216955	0.290512	0.167469	0.201259	0.586262	0.48469	0.295486	0.227286	0.218915	0.3018	0.168951	0.175086	0.571164	0.554442	0.325064	0.235278	0.222534	0.303544	0.163351	0.20152	0.55743
PS 16:0-18:2	0.00206012	0.00180214	0.00131948	0.00627715	0.00273685	0.00108851	0.00110976	0.00953035	0.00171813	0.00293646	0.00125523	0.0173153	0.00103907	0.00240934	0.00134663	0.0105906	0.0411798	0.0402997	0.00501315	0.00376082	0.00459092	0.00574884	0.000647918	0.00101516	0.0452767	0.0509863	0.00465291	0.00495215	0.00457474	0.00516241	0.000708228	0.00127097	0.0427107	0.0409573	0.0034282	0.00467735	0.00506487	0.00552074	0.000765575	0.00113862	0.0495686	0.0505774	0.00467216	0.00361986	0.00509522	0.00524493	0.00087647	0.00124614	0.0421493
PS 16:0-18:3																	0.00261371	0.00212436	0.000534823	0.00127644	0.000650441	0.000461394		1.40924e-05	0.00139067	0.00240658	0.000529795	0.00127654	0.00156861	0.000585964	5.37e-06		0.00316284	0.00276708	0.000423773	0.00110913	0.00182784	0.000699938	1.9427e-05	1.06062e-05	0.00169274	0.002033	0.000438622	0.00112042	0.00204038	0.000341349	2.52672e-05	2.34e-07	0.00324329
PS 16:0-19:1	0.000874936	0.000541017	0.000558262	0.000533723	0.000829943	0.000332482	0.000516537	0.00165858	0.000822916	0.000397055	0.000212591	0.000781141	0.000297743	0.000402015	0.000372669	0.00143538	0.000973152	0.000943993	0.0005644	0.000361142	4.28871e-05	0.000393745	0.000295581	0.000500782	0.00159479	0.00136608	0.00092942	0.000523896	0.000136643	0.000314868	0.000331974	0.0006376	0.0015471	0.00144137	0.000564263	0.000427819	0.000127388	0.000309155	0.000358677	0.0004752	0.00146476	0.00166469	0.000763629	0.000468042	0.000196882	0.00025605	0.000336921	0.000664829	0.00122649
PS 16:0-20:0		6.72579e-05				3.9958e-05				2.14325e-05				1.66524e-05			4.16195e-05	2.19827e-05	7.19e-06				2.20849e-05	6.96e-06	7.28562e-05	0.000195854	3.76142e-05			2.87008e-05	2.9826e-05	3.96586e-05	0.000165641	0.000126133	1.54256e-05			8.29e-06	4.46587e-05	6.10119e-05	0.000116629	0.000232989	5.19e-06			1.34348e-05	4.8398e-05	1.53701e-05	0.000361203
[truncated: 850 more rows]
[truncated: 15 more columns]
